# Supplementary material for: Association mapping of loci controlling genetic and environmental interaction of soybean flowering time under various photo-thermal conditions
Source: BMC Genomics. 2017 May 26;18:415. doi: 10.1186/s12864-017-3778-3 (PMC5446728; doi:10.1186/s12864-017-3778-3)
Supplement: Supplementary file 2 — Polymorphic SSR and SNP markers used for this study. (XLSX 230 kb) [file 12864_2017_3778_MOESM2_ESM.xlsx]

## Sheet: SSR
Polymorphic SSR markers used for this study
<Marker>	Chr	Position（cM）	Markers for population structure	Reported QTLs based on SoyBase
Satt184	Gm01	17.517	*	Seed weight 18-1
Satt531	Gm01	40.87		First flower 16-1
Satt221	Gm01	47.04		N
Satt321	Gm01	50.161	*	N
Satt468	Gm01	69.908		Flower form 1-2
Satt436	Gm01	70.691	*	Seed Cys 2-2
Satt077	Gm01	77.49		Leaflet chlorophyll 1-6
Satt071	GM01	100.385		Lodging 20-4
Satt701	Gm02	40.041	*	Seed stearic 7-1
Satt634	Gm02	46.617		Pod maturity 19-1
Sat_135	Gm02	70.653		First flower 13-2
Satt412	Gm02	72.567	*	First flower 13-6
Satt141	Gm02	72.887		First flower 13-3
Satt189	Gm02	76.323		First flower 13-4
Satt172	Gm02	100.89	*	Seed coat cracking 3-3
Sat_202	Gm02	118.858		N
Satt271	Gm02	137.064	*	Seed weight 37-10
Satt631	Gm03	26.135	*	N
Satt584	Gm03	37.976		Pod maturity 20-2
Satt521	Gm03	65.457	*	Seed coat cracking 3-8
Satt690	Gm04	5.357	*	Seed oil 24-18
Sat_140	Gm04	41.426	*	Seed isoflavone 5-1
Satt578	Gm04	65.078		Pod maturity 8-5
Satt607	Gm04	67.025	*	Bean pyralid 1-3
Satt399	Gm04	76.228		Pod maturity 18-3
Satt294	Gm04	78.645		Reproductive stage length 5-1;Pod maturity 32-1
Satt713	Gm04	88.95	*	Root morphology 1-3
Satt338	Gm04	123.793		First flower 22-1
Satt180	Gm04	127.774	*	First flower 22-1
Satt572	Gm05	14.653	*	Drought tolerance 6-2
Satt276	Gm05	17.162		Pod, beginning 2-2; Pod maturity, beginning 2-2;Pod number 1-3
Satt300	Gm05	30.926		Plant height 26-2
Satt717	Gm05	51.947	*	N
Satt511	Gm05	94.2	*	Seed yield 20-1
Satt681	Gm06	3.15	*	N
Satt227	Gm06	26.649	*	Pod maturity 26-1
Satt281	Gm06	40.298		Stem strength, main 1-7
Satt520	Gm06	42.365		shoot weight, fresh 1-3
Satt422	Gm06	44.662		Pod maturity 26-1;Plant weight 2-2
Satt291	Gm06	45.757		Pod maturity 13-3
Satt457	Gm06	56.513		N
Satt305	Gm06	69.665	*	Necrosis, root Mn induced 1-3
Satt170	Gm06	70.558		N
Satt322	Gm06	82.23		Node number 5-1
Satt643	Gm06	94.646		Stem strength, main 1-5
Satt376	Gm06	97.829		Shoot fresh to dry weight ratio 1-2;Seed weight 36-16
Satt363	Gm06	98.071		Shoot fresh to dry weight ratio 1-2
Satt286	Gm06	101.754		Photoperiod insensitivity 2-1; Pod, beginning 2-1; Pod maturity, beginning 2-1
Satt277	Gm06	107.592		First flower 18-2; Pod maturity 25-2; Seed, beginning 3-2; Pod maturity 28-3
Satt365	Gm06	111.682		First flower 4-1; Pod maturity 8-1
Satt366	Gm06	111.682		N
Satt557	Gm06	112.189		Pod maturity 13-4; Pod maturity 19-5; First flower 22-2; Photoperiod insensitivity 4-1; Photoperiod insensitivity 3-1;
Satt289	Gm06	112.352		First flower 22-2; First flower 23-1
Satt134	Gm06	112.842		Pod maturity 14-3; Pod maturity 21-1; Pod maturity 15-3; Pod maturity 32-2
Satt319	Gm06	113.415		First flower 12-2; Lodging 18-2
Satt658	Gm06	113.615		Seed yield 22-11
Satt100	Gm06	113.96		First flower 20-1; First flower 22-2; Pod maturity 25-1; First flower 18-1; Seed, beginning 3-1; Pod maturity 32-2; Pod maturity 28-4
Satt708	Gm06	115.488		Sclero 7-1
Satt460	Gm06	117.766		Branching 1-4; Plant height 31-1
Satt079	Gm06	117.868		Pod maturity 4-1
Statg001	Gm06	119.85		N
Satt307	Gm06	121.271	*	Pod maturity 22-3
Satt202	Gm06	126.236		Pod maturity 21-1; Photoperiod insensitivity 5-1
Satt316	Gm06	127.668		Photoperiod insensitivity 5-1
Satt433	Gm06	128.23		Photoperiod insensitivity 5-1
Satt371	Gm06	145.482		Photoperiod insensitivity 5-1
Satt357	Gm06	151.91	*	Plant height 27-1
Satt150	Gm07	18.582		First flower 4-2; Pod maturity 8-2; Pod maturity 13-7; Reproductive stage length 2-1; Pod maturity 18-4
Satt567	Gm07	33.468		First flower 6-1; Pod maturity 10-2; Reproductive stage length 4-3; Pod maturity 14-4;Pod maturity 15-1
Satt435	Gm07	38.94		Reproductive stage length 5-4
Satt463	Gm07	50.097		Pod maturity 15-1
Sat_003	Gm07	62.31		First flower 6-2; Pod maturity 10-3
Satt230	Gm07	71.313	*	Pod maturity 27-7; Pod maturity 29-7
Satt390	Gm08	9.143	*	Seed weight per plant 3-1;Pod number 5-2
Satt632	Gm08	51.505	*	Seed coat color 3-1
Satt187	Gm08	54.917		Pod maturity 22-1; First flower 13-1
Satt437	Gm08	107.051	*	Seed N at R6 1-1
Satt409	Gm08	145.565	*	Seed weight 34-13;Seed protein 21-1
Satt228	Gm08	154.114		Pod, beginning 1-3; Pod maturity, beginning 1-3
Satt429	Gm08	162.033		Pod maturity 13-1
Satt378	Gm08	165.73		Pod, beginning 1-3; Pod maturity, beginning 1-3
Satt715	Gm09	0.912	*	N
Satt178	Gm09	40.864		Photoperiod insensitivity 5-2;Plant height 18-1;Plant height 19-1
Satt349	Gm09	42.392		First flower 21-3
Satt247	Gm09	43.955		N
Satt381	Gm09	44.992		Seed oil 36-7
Satt441	Gm09	46.195		Leaflet chlorophyll 1-12
Satt417	Gm09	46.204		Photoperiod insensitivity 5-2
Satt326	Gm09	49.525		Seed yield 13-1
Satt475	Gm09	78.683	*	Pod number 4-2;Seeds per plant 1-2 ;Seeds per plant 2-1
Satt196	Gm09	104.791	*	Seed oil 14-2;Seed protein 13-4
Satt487	Gm10	9.526	*	N
Satt550	Gm10	55.087	*	SCN 38-5
Satt262	Gm10	57.016		First flower 13-10
Satt477	Gm10	82.087	*	Pod maturity 19-7
Satt331	Gm10	93.369		Reproductive stage length 7-5
Satt592	Gm10	100.376		Pod maturity 14-2; Pod maturity 15-2; Reproductive stage length 9-2; Reproductive stage length 8-2
Satt153	Gm10	118.137	*	Plant height 29-3
Satt426	Gm11	28.33	*	Plant height 24-4; Node number 3-3; Node number 3-4
Satt509	Gm11	32.51		Pod maturity 17-1; Pod maturity 24-6; Node number 3-4
Satt197	Gm11	46.393		First flower 11-1; Pod maturity 17-1; Pod maturity 17-2
Sat_128	Gm11	53.412		Pod maturity 18-2
Satt597	Gm11	73.767		Pod maturity 18-1
Satt665	Gm11	96.357		SCN 39-2
Satt453	Gm11	123.962	*	Leaflet shape 9-2;Leaflet shape 8-2
Satt666	Gm12	0.594	*	N
Satt442	Gm12	46.947	*	Reproductive stage length 7-3; Pod maturity 26-2
Satt181	Gm12	91.116	*	Pubescence density 1-2
Satt434	Gm12	105.735		Bean pyralid 1-5
Satt146	Gm13	1.918	*	Plant height 26-11
Satt586	Gm13	3.634		First flower 11-4; Pod maturity 17-5; Plant height 20-5; Node number 1-6
Satt205	Gm13	26.975		First flower 9-1; First flower 10-1; Photoperiod insensitivity 1-1; Photoperiod insensitivity 2-1; Pod, beginning 1-1; Pod, beginning 2-1; Pod maturity, beginning 2-1; Pod maturity, beginning 1-1
Satt160	Gm13	33.185	*	Hypocotyl length 2-1
Satt595	Gm13	50.242		Photoperiod insensitivity 5-3
Satt335	Gm13	77.704	*	Pod maturity 20-1; Node number 1-8
Satt490	Gm13	97.966	*	Plant height 17-1
Satt144	Gm13	102.083		Seed yield to Plant height ratio 2-3
Satt656	Gm13	135.121	*	N
Satt577	Gm14	6.047		Pod dehiscence 3-2;Seed weight 29-1;Canopy wilt 1-2
Satt467	Gm14	17.774	*	N
Satt168	Gm14	55.198		Seed protein 21-8;Seed yield 15-6
Satt122	Gm14	72.457	*	N
Satt556	Gm14	73.213		Pod maturity 19-4
Satt474	Gm14	75.346		Seed yield 23-10;Seed stearic 4-1
Satt534	Gm14	87.592		First flower 21-1
Satt687	Gm14	113.614	*	Seed linolenic 7-4;Seed genistein 7-2
Satt651	Gm15	32.101	*	Seed palmitic 6-3;Seed oleic 6-6
Satt452	Gm15	45.096		Seed yield 28-5;Seed oil plus protein 1-5;Seed palmitic 7-3;Seed oil 36-3
Satt287	Gm16	15.688		Pod maturity 9-1; Reproductive stage length 3-1
Satt674	Gm16	15.945	*	N
Satt414	Gm16	37.042		Reproductive stage length 9-1
Satt529	Gm16	41.903		Seed yield 20-2
Satt183	Gm16	42.505	*	Pod dehiscence 3-4
Satt380	Gm16	43.012		First flower 9-3; Pod, beginning 1-2; Pod maturity, beginning 1-2
SSRFT2a	Gm16	80		GmFT2a
Satt712	Gm16	89.609	*	N
Satt486	Gm17	34.086	*	N
Satt002	Gm17	47.726		Canopy wilt 1-3;Seed weight 18-2
Satt186	Gm17	105.451		Pod maturity 19-2
Satt310	Gm17	107.491		Seed protein 17-2;Seed protein 30-2
Satt256	Gm17	124.312	*	Seed isoflavone 4-4
Satt163	Gm18	0	*	Seed weight 7-2;Seed weight 10-8
Satt309	Gm18	4.534		First flower 21-4; Pod maturity 22-6
Satt324	Gm18	33.263	*	Plant height 23-6
Satt594	Gm18	52.938		Internode length 1-5
Satt564	Gm18	57.322		Flower number 1-9
Satt612	Gm18	80.382	*	Seed glycitein 7-4
Satt472	Gm18	94.844		Pod maturity 17-6; Pod maturity 17-13
Satt191	Gm18	96.572		Reproductive stage length 5-2; Pod maturity 19-8
Satt182	Gm19	14.027		Pod, beginning 2-3
Sat_320	Gm19	32.361		N
Satt313	Gm19	34.54		Leaflet length 8-14;Leaflet length 9-14 ;Leaflet shape 9-8
Satt284	Gm19	38.16	*	Plant height 22-1
Satt462	Gm19	41.002		Leaflet length 8-12;Leaflet width 8-13;Canopy wilt 2-7
Satt481	Gm19	54.574		Pod maturity 14-1 Pod maturity 15-4
Satt156	Gm19	56.142		Photoperiod insensitivity 3-2
sct_010	Gm19	59.523		First flower 15-2; Pod maturity 15-4
Satt166	Gm19	66.51		First flower 4-4 Pod maturity 8-4 Photoperiod insensitivity 3-2
Sat_113	Gm19	68.256		First flower 4-3;Pod maturity 24-10
Satt527	Gm19	70.364		Pod maturity 8-3
Satt664	Gm19	92.66		N
Satt229	Gm19	93.885		First flower 20-2; First flower 13-9;Flower form 1-4; First flower 16-4
Satt513	Gm19	106.366	*	Leaflet shape 7-13;Leaflet shape 6-18
Satt373	Gm19	107.24		First flower 5-3; First flower 8-3; Pod maturity 9-3; Reproductive stage length 3-3; Pod number 1-9; Reproductive stage length 7-4
Satt571	Gm20	18.5	*	Pod maturity 24-5
AB002807	Gm20	35.16		First flower 16-3
Satt127	Gm20	35.347		Pod maturity 11-1
Satt496	Gm20	36.402		First flower 20-3; cqR8 Full maturity-001; Pod maturity 24-5
Satt239	Gm20	36.935		Plant height 16-1
Satt270	Gm20	50.108	*	First flower 21-2
Satt330	Gm20	77.836	*	Flower number 1-12
Satt148	Gm20	100.781	*	Seed weight 15-5
* SSR markers used for the population structure analysis. N indicates that there were no QTL near to the loci.

## Sheet: SNP
Detailed information of SNPs used in the study (SNP name,chromosome, SNP position, alternative alleles, the SNP Position in the gene, according to soybean reference genome V1.01).
SNP	alleles	Chromosome	Position (bp)	Position in the gene
Gm01_138835_A_G	G/A	Gm01	138835
Gm01_281790_T_C	C/T	Gm01	281790	Intron
Gm01_402061_A_C	C/A	Gm01	402061
Gm01_565991_A_C	A/C	Gm01	565991
Gm01_688663_A_G	A/G	Gm01	688663
Gm01_901691_C_T	C/T	Gm01	901691	CDS
Gm01_963847_T_C	C/T	Gm01	963847
Gm01_1013695_A_G	A/G	Gm01	1013695
Gm01_1059407_T_C	T/C	Gm01	1059407	Intron
Gm01_1279146_C_T	C/T	Gm01	1279146	Intron
Gm01_1344976_A_G	A/G	Gm01	1344976	Intron
Gm01_1428598_T_G	T/G	Gm01	1428598
Gm01_1502816_G_A	A/G	Gm01	1502816	Intron
Gm01_1584120_T_G	T/G	Gm01	1584120	CDS
Gm01_1653315_T_C	C/T	Gm01	1653315
Gm01_1795962_A_G	A/G	Gm01	1795962
Gm01_2099803_A_G	A/G	Gm01	2099803
Gm01_2188771_C_T	C/T	Gm01	2188771
Gm01_2267573_T_C	T/C	Gm01	2267573
Gm01_2585749_A_C	C/A	Gm01	2585749	CDS
Gm01_2708722_C_T	C/T	Gm01	2708722
Gm01_2813785_C_T	C/T	Gm01	2813785
Gm01_3016694_A_G	A/G	Gm01	3016694
Gm01_3063603_T_G	G/T	Gm01	3063603	Intron
Gm01_3221969_C_A	C/A	Gm01	3221969	CDS
Gm01_3327321_A_C	A/C	Gm01	3327321
Gm01_3372977_A_C	C/A	Gm01	3372977
Gm01_3458582_T_C	T/C	Gm01	3458582	CDS
Gm01_3519206_T_C	T/C	Gm01	3519206	Intron
Gm01_3585713_C_A	C/A	Gm01	3585713
Gm01_3596804_A_C	A/C	Gm01	3596804
Gm01_3638269_G_A	G/A	Gm01	3638269
Gm01_3770764_A_C	A/C	Gm01	3770764
Gm01_3832790_G_T	G/T	Gm01	3832790
Gm01_3905200_A_G	A/G	Gm01	3905200
Gm01_4002275_A_G	G/A	Gm01	4002275
Gm01_4120447_C_T	C/T	Gm01	4120447
Gm01_4213351_T_C	T/C	Gm01	4213351	CDS
Gm01_4264556_A_G	A/G	Gm01	4264556
Gm01_4365237_T_C	T/C	Gm01	4365237
Gm01_4474392_A_G	A/G	Gm01	4474392	CDS
Gm01_4517478_T_C	C/T	Gm01	4517478
Gm01_4642545_A_G	G/A	Gm01	4642545
Gm01_4726775_C_A	A/C	Gm01	4726775
Gm01_5159361_A_G	G/A	Gm01	5159361
Gm01_5300057_T_C	C/T	Gm01	5300057
Gm01_5453015_T_G	G/T	Gm01	5453015	CDS
Gm01_5555585_C_T	T/C	Gm01	5555585
Gm01_5716473_G_A	G/A	Gm01	5716473
Gm01_5936538_C_T	T/C	Gm01	5936538
Gm01_6754321_G_A	G/A	Gm01	6754321
Gm01_6907127_T_G	T/G	Gm01	6907127
Gm01_7052156_A_G	A/G	Gm01	7052156
Gm01_7507993_A_G	A/G	Gm01	7507993
Gm01_7659177_T_C	T/C	Gm01	7659177	Intron
Gm01_8484147_T_C	T/C	Gm01	8484147	CDS
Gm01_8822487_T_C	T/C	Gm01	8822487
Gm01_8845965_T_C	T/C	Gm01	8845965
Gm01_9014216_T_G	T/G	Gm01	9014216
Gm01_9967172_G_A	G/A	Gm01	9967172
Gm01_10768239_C_T	C/T	Gm01	10768239	3UTR
Gm01_11835461_T_C	T/C	Gm01	11835461
Gm01_11904297_T_C	T/C	Gm01	11904297
Gm01_14097047_T_C	T/C	Gm01	14097047
Gm01_14818197_C_T	C/T	Gm01	14818197
Gm01_14910545_C_A	C/A	Gm01	14910545
Gm01_15851740_A_C	A/C	Gm01	15851740
Gm01_16388569_G_A	G/A	Gm01	16388569
Gm01_17053851_C_T	C/T	Gm01	17053851
Gm01_18915610_T_C	C/T	Gm01	18915610
Gm01_20542501_C_T	C/T	Gm01	20542501	CDS
Gm01_21804377_G_T	T/G	Gm01	21804377
Gm01_21883574_G_A	A/G	Gm01	21883574
Gm01_23586582_C_A	A/C	Gm01	23586582
Gm01_27164384_T_G	G/T	Gm01	27164384
Gm01_27463902_G_T	G/T	Gm01	27463902
Gm01_28628358_A_C	C/A	Gm01	28628358
Gm01_28759367_G_A	G/A	Gm01	28759367
Gm01_28848622_A_G	G/A	Gm01	28848622
Gm01_29091115_A_G	A/G	Gm01	29091115
Gm01_29169958_A_G	A/G	Gm01	29169958
Gm01_30080907_T_C	T/C	Gm01	30080907
Gm01_31506268_T_C	T/C	Gm01	31506268
Gm01_31906055_A_G	G/A	Gm01	31906055
Gm01_32070134_C_T	C/T	Gm01	32070134	Intron
Gm01_32144754_T_C	T/C	Gm01	32144754
Gm01_32259879_A_G	A/G	Gm01	32259879
Gm01_32493455_G_A	G/A	Gm01	32493455
Gm01_32899706_A_G	A/G	Gm01	32899706
Gm01_33891376_A_G	A/G	Gm01	33891376
Gm01_34560330_T_C	C/T	Gm01	34560330
Gm01_34668255_T_C	C/T	Gm01	34668255
Gm01_35048367_A_G	G/A	Gm01	35048367	CDS
Gm01_35151660_A_C	C/A	Gm01	35151660
Gm01_35448254_C_T	T/C	Gm01	35448254
Gm01_35496161_T_C	C/T	Gm01	35496161
Gm01_35587217_G_T	T/G	Gm01	35587217
Gm01_35840821_A_G	G/A	Gm01	35840821
Gm01_36393636_C_T	T/C	Gm01	36393636
Gm01_36723932_G_A	A/G	Gm01	36723932
Gm01_36994849_A_G	G/A	Gm01	36994849
Gm01_37767294_A_G	G/A	Gm01	37767294
Gm01_38661096_A_G	G/A	Gm01	38661096	CDS
Gm01_39561856_T_C	C/T	Gm01	39561856
Gm01_39724988_A_G	A/G	Gm01	39724988
Gm01_39803394_C_A	C/A	Gm01	39803394
Gm01_39969821_T_C	T/C	Gm01	39969821
Gm01_40195425_G_T	G/T	Gm01	40195425
Gm01_40429688_T_C	T/C	Gm01	40429688
Gm01_40455897_T_C	T/C	Gm01	40455897
Gm01_41403051_C_T	C/T	Gm01	41403051
Gm01_41493471_T_C	C/T	Gm01	41493471	CDS
Gm01_41604325_A_G	G/A	Gm01	41604325
Gm01_41828048_A_G	G/A	Gm01	41828048
Gm01_42848317_T_G	T/G	Gm01	42848317
Gm01_43106876_A_G	A/G	Gm01	43106876
Gm01_43254220_T_C	T/C	Gm01	43254220	Intron
Gm01_43413943_T_C	T/C	Gm01	43413943
Gm01_43576945_G_A	G/A	Gm01	43576945
Gm01_44304195_T_C	T/C	Gm01	44304195
Gm01_44443891_A_G	A/G	Gm01	44443891
Gm01_44790492_G_A	A/G	Gm01	44790492	CDS
Gm01_45064727_A_G	A/G	Gm01	45064727
Gm01_45165995_A_C	C/A	Gm01	45165995	CDS
Gm01_45975397_C_T	T/C	Gm01	45975397
Gm01_46534870_A_G	G/A	Gm01	46534870	CDS
Gm01_46545441_G_A	A/G	Gm01	46545441
Gm01_46672210_C_A	C/A	Gm01	46672210
Gm01_46765711_G_A	A/G	Gm01	46765711	Intron
Gm01_47130768_A_G	G/A	Gm01	47130768	CDS
Gm01_47296536_T_C	T/C	Gm01	47296536	CDS
Gm01_47342247_A_G	G/A	Gm01	47342247
Gm01_47505074_T_C	T/C	Gm01	47505074
Gm01_47601703_T_C	T/C	Gm01	47601703
Gm01_47734651_C_A	A/C	Gm01	47734651
Gm01_47807975_G_A	G/A	Gm01	47807975
Gm01_47853391_T_C	C/T	Gm01	47853391	CDS
Gm01_47942462_A_C	C/A	Gm01	47942462
Gm01_48119773_C_T	T/C	Gm01	48119773
Gm01_48181097_C_T	C/T	Gm01	48181097
Gm01_48222840_C_T	C/T	Gm01	48222840
Gm01_48469239_T_C	T/C	Gm01	48469239
Gm01_48524758_C_T	C/T	Gm01	48524758	CDS
Gm01_48565309_G_A	G/A	Gm01	48565309
Gm01_48617111_G_A	A/G	Gm01	48617111
Gm01_48684218_C_T	T/C	Gm01	48684218	Intron
Gm01_48740400_G_A	A/G	Gm01	48740400	Intron
Gm01_48860794_C_T	T/C	Gm01	48860794
Gm01_49029066_T_G	T/G	Gm01	49029066
Gm01_49121708_G_T	T/G	Gm01	49121708	Intron
Gm01_49196746_A_G	G/A	Gm01	49196746
Gm01_49281276_T_G	G/T	Gm01	49281276
Gm01_49322760_C_A	A/C	Gm01	49322760
Gm01_49403702_A_G	G/A	Gm01	49403702	CDS
Gm01_49412063_T_G	G/T	Gm01	49412063
Gm01_49566893_G_T	T/G	Gm01	49566893	Intron
Gm01_49687691_C_T	T/C	Gm01	49687691
Gm01_49770288_T_C	C/T	Gm01	49770288
Gm01_49912586_C_A	C/A	Gm01	49912586
Gm01_49987647_C_T	C/T	Gm01	49987647
Gm01_50035662_A_C	A/C	Gm01	50035662
Gm01_50098348_G_T	G/T	Gm01	50098348
Gm01_50202416_C_T	C/T	Gm01	50202416
Gm01_50262496_T_C	C/T	Gm01	50262496	Intron
Gm01_50318073_A_G	A/G	Gm01	50318073
Gm01_50423856_A_C	A/C	Gm01	50423856
Gm01_50507289_A_G	G/A	Gm01	50507289
Gm01_50644671_A_C	C/A	Gm01	50644671	3UTR
Gm01_50744456_A_C	C/A	Gm01	50744456
Gm01_50889550_T_C	C/T	Gm01	50889550	Intron
Gm01_51034693_A_C	A/C	Gm01	51034693	CDS
Gm01_51097931_C_A	C/A	Gm01	51097931	Intron
Gm01_51330200_C_A	C/A	Gm01	51330200
Gm01_51376821_C_A	C/A	Gm01	51376821
Gm01_51636488_G_A	G/A	Gm01	51636488
Gm01_51721249_T_C	C/T	Gm01	51721249
Gm01_51764870_C_T	T/C	Gm01	51764870	5UTR
Gm01_51831718_G_A	A/G	Gm01	51831718
Gm01_51890126_A_G	G/A	Gm01	51890126	CDS
Gm01_52102056_T_C	C/T	Gm01	52102056
Gm01_52154366_A_G	G/A	Gm01	52154366
Gm01_52253980_C_T	C/T	Gm01	52253980	CDS
Gm01_52551516_A_G	G/A	Gm01	52551516
Gm01_52642507_T_G	G/T	Gm01	52642507
Gm01_52887948_A_G	A/G	Gm01	52887948
Gm01_53242363_T_G	T/G	Gm01	53242363	3UTR
Gm01_53278791_G_T	G/T	Gm01	53278791
Gm01_53570723_G_A	G/A	Gm01	53570723	CDS
Gm01_53675540_T_C	C/T	Gm01	53675540	Intron
Gm01_53772846_G_T	G/T	Gm01	53772846	CDS
Gm01_53900971_G_A	G/A	Gm01	53900971
Gm01_54025362_C_T	C/T	Gm01	54025362	CDS
Gm01_54123492_T_C	C/T	Gm01	54123492
Gm01_54220674_T_C	T/C	Gm01	54220674	Intron
Gm01_54250250_T_C	C/T	Gm01	54250250
Gm01_54285824_G_A	G/A	Gm01	54285824
Gm01_54432202_T_G	T/G	Gm01	54432202	Intron
Gm01_54488416_C_A	C/A	Gm01	54488416
Gm01_54521885_T_C	C/T	Gm01	54521885	Intron
Gm01_54622722_C_A	C/A	Gm01	54622722
Gm01_54686660_C_A	C/A	Gm01	54686660	CDS
Gm01_54752856_A_C	C/A	Gm01	54752856	3UTR
Gm01_54843428_G_T	G/T	Gm01	54843428
Gm01_54932021_T_G	T/G	Gm01	54932021	Intron
Gm01_54962372_G_A	G/A	Gm01	54962372	Intron
Gm01_55060537_G_T	G/T	Gm01	55060537	CDS
Gm01_55124547_G_A	G/A	Gm01	55124547
Gm01_55226574_A_G	G/A	Gm01	55226574	Intron
Gm01_55380880_T_C	C/T	Gm01	55380880	Intron
Gm01_55666300_G_A	G/A	Gm01	55666300	Intron
Gm01_55789200_A_C	A/C	Gm01	55789200
Gm02_51238_A_G	G/A	Gm02	51238
Gm02_207506_A_G	A/G	Gm02	207506
Gm02_398525_C_A	C/A	Gm02	398525
Gm02_447495_G_A	A/G	Gm02	447495	Intron
Gm02_496816_T_C	C/T	Gm02	496816	Intron
Gm02_504059_C_A	A/C	Gm02	504059	CDS
Gm02_693740_A_G	A/G	Gm02	693740	CDS
Gm02_769809_G_A	A/G	Gm02	769809
Gm02_831797_C_T	T/C	Gm02	831797
Gm02_881272_G_A	A/G	Gm02	881272
Gm02_971923_C_A	A/C	Gm02	971923
Gm02_1033642_T_C	T/C	Gm02	1033642
Gm02_1272204_C_T	C/T	Gm02	1272204	Intron
Gm02_1398489_G_A	G/A	Gm02	1398489	CDS
Gm02_1517184_T_G	T/G	Gm02	1517184	CDS
Gm02_1574622_A_C	A/C	Gm02	1574622	CDS
Gm02_1782296_G_A	G/A	Gm02	1782296	CDS
Gm02_1830094_T_C	T/C	Gm02	1830094
Gm02_1878469_A_G	A/G	Gm02	1878469	Intron
Gm02_2158660_G_A	A/G	Gm02	2158660	Intron
Gm02_2246479_A_G	A/G	Gm02	2246479	Intron
Gm02_2320070_C_A	C/A	Gm02	2320070	3UTR
Gm02_2391001_T_C	T/C	Gm02	2391001	Intron
Gm02_2467152_C_T	T/C	Gm02	2467152	CDS
Gm02_2629337_A_G	A/G	Gm02	2629337
Gm02_2736727_C_A	C/A	Gm02	2736727
Gm02_2834472_T_C	T/C	Gm02	2834472
Gm02_2885598_C_A	A/C	Gm02	2885598	Intron
Gm02_2920341_C_T	C/T	Gm02	2920341
Gm02_3091665_T_G	G/T	Gm02	3091665	3UTR
Gm02_3316379_A_C	C/A	Gm02	3316379
Gm02_3364524_C_T	T/C	Gm02	3364524
Gm02_3429963_G_A	A/G	Gm02	3429963
Gm02_3594255_T_G	G/T	Gm02	3594255
Gm02_3644248_T_C	C/T	Gm02	3644248
Gm02_3774471_G_A	A/G	Gm02	3774471
Gm02_3835570_T_C	C/T	Gm02	3835570	Intron
Gm02_3860736_G_A	G/A	Gm02	3860736	CDS
Gm02_3906107_A_G	A/G	Gm02	3906107	Intron
Gm02_3954305_C_T	C/T	Gm02	3954305
Gm02_4019916_A_G	A/G	Gm02	4019916	CDS
Gm02_4206514_A_G	A/G	Gm02	4206514	Intron
Gm02_4283009_G_A	G/A	Gm02	4283009
Gm02_4319761_C_T	C/T	Gm02	4319761
Gm02_4430768_C_T	C/T	Gm02	4430768
Gm02_4439399_T_C	T/C	Gm02	4439399	Intron
Gm02_4487187_A_C	A/C	Gm02	4487187	CDS
Gm02_4618881_T_C	T/C	Gm02	4618881
Gm02_4688093_C_A	A/C	Gm02	4688093	CDS
Gm02_4785649_G_T	T/G	Gm02	4785649	Intron
Gm02_4909353_C_T	T/C	Gm02	4909353
Gm02_4957187_A_G	G/A	Gm02	4957187
Gm02_5107836_C_A	A/C	Gm02	5107836
Gm02_5155733_T_G	G/T	Gm02	5155733	CDS
Gm02_5202276_T_C	C/T	Gm02	5202276
Gm02_5343214_T_C	C/T	Gm02	5343214
Gm02_5380722_C_T	T/C	Gm02	5380722	Intron
Gm02_5456974_A_G	G/A	Gm02	5456974	CDS
Gm02_5595797_G_A	A/G	Gm02	5595797	CDS
Gm02_5640246_C_A	C/A	Gm02	5640246
Gm02_5809648_C_T	C/T	Gm02	5809648	Intron
Gm02_5853742_A_C	A/C	Gm02	5853742
Gm02_5929459_C_T	C/T	Gm02	5929459
Gm02_5987005_C_T	T/C	Gm02	5987005
Gm02_6180795_T_G	G/T	Gm02	6180795
Gm02_6225129_T_G	G/T	Gm02	6225129	CDS
Gm02_6340233_C_A	C/A	Gm02	6340233	Intron
Gm02_6418567_A_G	G/A	Gm02	6418567
Gm02_6503793_A_G	G/A	Gm02	6503793
Gm02_6734421_T_C	T/C	Gm02	6734421	CDS
Gm02_6821311_A_C	C/A	Gm02	6821311
Gm02_6889619_C_T	C/T	Gm02	6889619	CDS
Gm02_6971683_T_C	C/T	Gm02	6971683	Intron
Gm02_7039787_G_T	G/T	Gm02	7039787	CDS
Gm02_7135561_T_C	C/T	Gm02	7135561
Gm02_7219124_A_G	A/G	Gm02	7219124	CDS
Gm02_7267240_T_G	G/T	Gm02	7267240	Intron
Gm02_7333018_A_G	A/G	Gm02	7333018	CDS
Gm02_7435044_T_C	C/T	Gm02	7435044
Gm02_7517197_T_G	T/G	Gm02	7517197
Gm02_7590666_T_G	T/G	Gm02	7590666	5UTR
Gm02_7641044_T_C	T/C	Gm02	7641044
Gm02_7721197_G_A	G/A	Gm02	7721197
Gm02_7790424_A_G	A/G	Gm02	7790424
Gm02_7987834_A_G	G/A	Gm02	7987834
Gm02_8081081_T_C	C/T	Gm02	8081081
Gm02_8132109_G_A	G/A	Gm02	8132109
Gm02_8170643_T_C	T/C	Gm02	8170643
Gm02_8273157_G_A	A/G	Gm02	8273157
Gm02_8341731_C_T	C/T	Gm02	8341731
Gm02_8398517_G_A	G/A	Gm02	8398517
Gm02_8455103_A_G	A/G	Gm02	8455103	Intron
Gm02_8521511_C_A	C/A	Gm02	8521511
Gm02_8641830_T_C	T/C	Gm02	8641830
Gm02_8730196_G_A	G/A	Gm02	8730196
Gm02_8807595_T_C	T/C	Gm02	8807595
Gm02_9025221_T_C	C/T	Gm02	9025221
Gm02_9039246_T_C	T/C	Gm02	9039246
Gm02_9177001_G_A	A/G	Gm02	9177001	CDS
Gm02_9289865_C_T	T/C	Gm02	9289865
Gm02_9370878_G_T	T/G	Gm02	9370878	5UTR
Gm02_9446659_T_C	C/T	Gm02	9446659
Gm02_9592601_A_G	G/A	Gm02	9592601
Gm02_9670302_A_G	G/A	Gm02	9670302
Gm02_9795247_C_T	T/C	Gm02	9795247
Gm02_9873369_T_C	C/T	Gm02	9873369
Gm02_9990067_T_C	C/T	Gm02	9990067
Gm02_10074856_T_C	T/C	Gm02	10074856
Gm02_10140292_A_G	G/A	Gm02	10140292
Gm02_10200610_C_T	C/T	Gm02	10200610	CDS
Gm02_10241719_A_G	G/A	Gm02	10241719
Gm02_10302121_G_A	G/A	Gm02	10302121
Gm02_10373210_C_T	C/T	Gm02	10373210
Gm02_10536842_A_G	A/G	Gm02	10536842
Gm02_10709966_C_T	C/T	Gm02	10709966
Gm02_10810984_G_A	A/G	Gm02	10810984
Gm02_10843145_C_T	C/T	Gm02	10843145	Intron
Gm02_10954777_T_C	C/T	Gm02	10954777
Gm02_11042236_G_A	G/A	Gm02	11042236
Gm02_11180500_A_C	A/C	Gm02	11180500	Intron
Gm02_11257077_A_G	G/A	Gm02	11257077
Gm02_11494870_T_C	C/T	Gm02	11494870
Gm02_11540598_C_T	C/T	Gm02	11540598
Gm02_11628896_T_C	T/C	Gm02	11628896
Gm02_11638087_T_C	T/C	Gm02	11638087
Gm02_11870846_C_T	C/T	Gm02	11870846
Gm02_11998056_T_C	T/C	Gm02	11998056
Gm02_12078209_G_A	G/A	Gm02	12078209
Gm02_12168684_T_G	G/T	Gm02	12168684
Gm02_12244605_A_G	G/A	Gm02	12244605
Gm02_12303360_T_G	G/T	Gm02	12303360
Gm02_12682738_A_G	A/G	Gm02	12682738
Gm02_12736686_A_G	A/G	Gm02	12736686
Gm02_13117615_T_C	T/C	Gm02	13117615	Intron
Gm02_13476678_G_A	G/A	Gm02	13476678
Gm02_13663384_C_T	C/T	Gm02	13663384	Intron
Gm02_13737468_A_C	C/A	Gm02	13737468
Gm02_13963693_C_A	A/C	Gm02	13963693	CDS
Gm02_14022512_C_T	T/C	Gm02	14022512
Gm02_14127417_A_G	A/G	Gm02	14127417
Gm02_14215487_T_G	G/T	Gm02	14215487
Gm02_14266842_G_A	G/A	Gm02	14266842
Gm02_14345423_T_G	T/G	Gm02	14345423
Gm02_14357211_T_C	T/C	Gm02	14357211
Gm02_14508130_C_T	T/C	Gm02	14508130	3UTR
Gm02_14561578_A_G	A/G	Gm02	14561578
Gm02_14715495_T_C	C/T	Gm02	14715495	CDS
Gm02_14817982_A_C	A/C	Gm02	14817982
Gm02_14894202_A_C	A/C	Gm02	14894202
Gm02_15067760_G_A	A/G	Gm02	15067760	Intron
Gm02_15213831_T_G	T/G	Gm02	15213831	CDS
Gm02_15290331_G_A	G/A	Gm02	15290331
Gm02_15426845_A_C	A/C	Gm02	15426845
Gm02_16287798_T_C	T/C	Gm02	16287798
Gm02_16980821_T_C	T/C	Gm02	16980821
Gm02_18273334_A_G	G/A	Gm02	18273334
Gm02_18626206_C_T	C/T	Gm02	18626206
Gm02_19218365_T_C	C/T	Gm02	19218365
Gm02_21065065_T_C	C/T	Gm02	21065065
Gm02_22067031_G_T	G/T	Gm02	22067031
Gm02_22829006_T_C	C/T	Gm02	22829006
Gm02_23589448_C_T	C/T	Gm02	23589448
Gm02_24460388_G_T	G/T	Gm02	24460388
Gm02_25466460_A_G	A/G	Gm02	25466460
Gm02_26182810_A_G	G/A	Gm02	26182810
Gm02_27295513_G_A	A/G	Gm02	27295513
Gm02_27824060_T_G	T/G	Gm02	27824060
Gm02_28331531_C_A	C/A	Gm02	28331531
Gm02_29528097_T_C	C/T	Gm02	29528097	Intron
Gm02_30250662_T_C	T/C	Gm02	30250662
Gm02_30439101_A_G	G/A	Gm02	30439101
Gm02_30787675_T_G	G/T	Gm02	30787675
Gm02_30996860_A_G	A/G	Gm02	30996860
Gm02_31905028_C_A	C/A	Gm02	31905028
Gm02_32043775_T_C	C/T	Gm02	32043775
Gm02_32346915_G_A	G/A	Gm02	32346915
Gm02_32487728_T_C	T/C	Gm02	32487728
Gm02_32605960_T_C	T/C	Gm02	32605960
Gm02_32880763_C_T	C/T	Gm02	32880763
Gm02_32904473_T_C	T/C	Gm02	32904473
Gm02_33117418_G_T	G/T	Gm02	33117418	CDS
Gm02_33608259_T_C	T/C	Gm02	33608259
Gm02_34381583_T_C	T/C	Gm02	34381583
Gm02_34765594_A_G	A/G	Gm02	34765594
Gm02_35348897_T_C	T/C	Gm02	35348897
Gm02_35471507_A_G	A/G	Gm02	35471507
Gm02_36300454_T_C	T/C	Gm02	36300454	Intron
Gm02_36666688_T_C	T/C	Gm02	36666688
Gm02_37441958_T_C	T/C	Gm02	37441958
Gm02_38261529_G_A	G/A	Gm02	38261529
Gm02_38843686_T_C	C/T	Gm02	38843686
Gm02_39299266_A_G	A/G	Gm02	39299266
Gm02_39548191_C_A	C/A	Gm02	39548191
Gm02_39722733_G_T	G/T	Gm02	39722733
Gm02_39931059_T_C	C/T	Gm02	39931059
Gm02_40019470_G_A	G/A	Gm02	40019470
Gm02_40284206_G_A	G/A	Gm02	40284206
Gm02_40730869_T_C	C/T	Gm02	40730869
Gm02_41021889_G_T	T/G	Gm02	41021889
Gm02_41481689_T_C	T/C	Gm02	41481689
Gm02_41505846_A_G	A/G	Gm02	41505846	Intron
Gm02_41583970_C_A	C/A	Gm02	41583970	Intron
Gm02_41788343_T_C	T/C	Gm02	41788343	Intron
Gm02_41860500_T_C	C/T	Gm02	41860500
Gm02_41931129_T_G	T/G	Gm02	41931129	CDS
Gm02_41979401_T_C	C/T	Gm02	41979401
Gm02_42073855_G_A	A/G	Gm02	42073855
Gm02_42204732_T_C	C/T	Gm02	42204732
Gm02_42355637_A_G	A/G	Gm02	42355637
Gm02_42404873_T_C	C/T	Gm02	42404873
Gm02_42788887_A_G	G/A	Gm02	42788887	CDS
Gm02_42844384_T_C	C/T	Gm02	42844384
Gm02_42928916_T_C	T/C	Gm02	42928916	Intron
Gm02_43139891_G_A	A/G	Gm02	43139891
Gm02_43641969_C_A	C/A	Gm02	43641969	CDS
Gm02_43725963_A_G	G/A	Gm02	43725963
Gm02_43777700_A_G	A/G	Gm02	43777700
Gm02_43889571_T_C	C/T	Gm02	43889571
Gm02_43952429_A_G	G/A	Gm02	43952429
Gm02_44033150_T_C	C/T	Gm02	44033150	Intron
Gm02_44156636_G_T	T/G	Gm02	44156636
Gm02_44190678_C_T	T/C	Gm02	44190678	Intron
Gm02_44354376_T_C	C/T	Gm02	44354376	Intron
Gm02_44401175_C_T	C/T	Gm02	44401175
Gm02_44461839_G_A	G/A	Gm02	44461839
Gm02_44510528_T_C	C/T	Gm02	44510528	CDS
Gm02_44574256_A_G	A/G	Gm02	44574256	Intron
Gm02_44620331_A_G	A/G	Gm02	44620331
Gm02_44863895_G_T	T/G	Gm02	44863895
Gm02_44923400_G_T	G/T	Gm02	44923400	CDS
Gm02_45051600_A_G	A/G	Gm02	45051600
Gm02_45183828_C_T	T/C	Gm02	45183828
Gm02_45289939_A_G	G/A	Gm02	45289939
Gm02_45366539_A_G	G/A	Gm02	45366539
Gm02_45445720_T_C	C/T	Gm02	45445720	Intron
Gm02_45533271_C_A	A/C	Gm02	45533271	Intron
Gm02_45596920_A_G	G/A	Gm02	45596920	Intron
Gm02_45602331_C_T	T/C	Gm02	45602331
Gm02_45805567_A_G	G/A	Gm02	45805567
Gm02_45940601_T_C	C/T	Gm02	45940601	Intron
Gm02_46023727_T_C	C/T	Gm02	46023727
Gm02_46060359_C_A	A/C	Gm02	46060359	Intron
Gm02_46187810_C_T	C/T	Gm02	46187810	CDS
Gm02_46288368_G_A	A/G	Gm02	46288368
Gm02_46504621_T_C	C/T	Gm02	46504621
Gm02_46555984_C_T	T/C	Gm02	46555984	CDS
Gm02_46778366_G_A	G/A	Gm02	46778366
Gm02_46855228_G_A	G/A	Gm02	46855228	CDS
Gm02_47051470_C_T	C/T	Gm02	47051470
Gm02_47064977_G_A	A/G	Gm02	47064977
Gm02_47125519_G_A	A/G	Gm02	47125519	Intron
Gm02_47268207_C_T	C/T	Gm02	47268207
Gm02_47314350_T_C	C/T	Gm02	47314350	Intron
Gm02_47394316_A_G	A/G	Gm02	47394316	Intron
Gm02_47515175_G_A	A/G	Gm02	47515175
Gm02_47528737_C_T	T/C	Gm02	47528737
Gm02_47790307_C_T	T/C	Gm02	47790307	CDS
Gm02_47853972_T_C	T/C	Gm02	47853972
Gm02_47991459_G_A	G/A	Gm02	47991459	CDS
Gm02_48054859_C_T	C/T	Gm02	48054859
Gm02_48185680_G_A	G/A	Gm02	48185680	CDS
Gm02_48248895_A_C	C/A	Gm02	48248895	Intron
Gm02_48382122_G_A	A/G	Gm02	48382122	CDS
Gm02_48583877_A_C	A/C	Gm02	48583877	CDS
Gm02_48594877_C_T	C/T	Gm02	48594877	Intron
Gm02_48702118_T_G	T/G	Gm02	48702118	Intron
Gm02_48821067_T_C	C/T	Gm02	48821067	CDS
Gm02_48874048_G_A	A/G	Gm02	48874048
Gm02_49069634_C_T	T/C	Gm02	49069634
Gm02_49126947_T_C	C/T	Gm02	49126947
Gm02_49276771_G_A	G/A	Gm02	49276771
Gm02_49388210_T_G	T/G	Gm02	49388210	Intron
Gm02_49540930_T_C	T/C	Gm02	49540930	Intron
Gm02_49616128_C_A	A/C	Gm02	49616128
Gm02_49679631_A_G	A/G	Gm02	49679631	Intron
Gm02_49727178_A_C	C/A	Gm02	49727178	CDS
Gm02_49776196_A_G	A/G	Gm02	49776196	Intron
Gm02_49986718_G_A	G/A	Gm02	49986718	Intron
Gm02_50175034_G_A	A/G	Gm02	50175034
Gm02_50242535_T_C	T/C	Gm02	50242535	CDS
Gm02_50304676_T_C	T/C	Gm02	50304676
Gm02_50358347_C_T	C/T	Gm02	50358347
Gm02_50383419_C_T	C/T	Gm02	50383419	Intron
Gm02_50546149_C_T	T/C	Gm02	50546149
Gm02_50706913_G_A	G/A	Gm02	50706913
Gm02_50905328_C_A	C/A	Gm02	50905328	Intron
Gm02_50936574_G_T	G/T	Gm02	50936574
Gm02_51025014_A_C	A/C	Gm02	51025014
Gm02_51154756_C_T	C/T	Gm02	51154756
Gm02_51272051_C_A	A/C	Gm02	51272051	5UTR
Gm02_51411364_G_A	G/A	Gm02	51411364
Gm02_51429037_T_C	T/C	Gm02	51429037
Gm03_18316_G_A	G/A	Gm03	18316	Intron
Gm03_206707_G_A	A/G	Gm03	206707
Gm03_241447_C_A	A/C	Gm03	241447	Intron
Gm03_345478_G_A	G/A	Gm03	345478	Intron
Gm03_426154_C_A	C/A	Gm03	426154
Gm03_566774_G_A	A/G	Gm03	566774	Intron
Gm03_715393_G_A	G/A	Gm03	715393
Gm03_785680_A_C	A/C	Gm03	785680	Intron
Gm03_829023_G_T	G/T	Gm03	829023	Intron
Gm03_949581_T_C	T/C	Gm03	949581	Intron
Gm03_1077329_C_T	C/T	Gm03	1077329
Gm03_1209205_G_T	G/T	Gm03	1209205
Gm03_1302748_T_C	T/C	Gm03	1302748	CDS
Gm03_1374930_T_G	T/G	Gm03	1374930	3UTR
Gm03_1441844_C_A	C/A	Gm03	1441844
Gm03_1583754_T_C	T/C	Gm03	1583754	3UTR
Gm03_1671384_C_A	C/A	Gm03	1671384	Intron
Gm03_1718435_A_G	A/G	Gm03	1718435
Gm03_1758253_T_C	T/C	Gm03	1758253
Gm03_1853758_T_C	T/C	Gm03	1853758	5UTR
Gm03_1926419_T_G	G/T	Gm03	1926419
Gm03_1981847_C_T	C/T	Gm03	1981847
Gm03_2024899_G_A	A/G	Gm03	2024899
Gm03_2083705_C_T	C/T	Gm03	2083705	CDS
Gm03_2215518_A_G	G/A	Gm03	2215518
Gm03_2224975_G_A	A/G	Gm03	2224975
Gm03_2373742_T_C	T/C	Gm03	2373742
Gm03_2485916_T_C	T/C	Gm03	2485916
Gm03_2818076_T_C	T/C	Gm03	2818076
Gm03_2892089_C_T	C/T	Gm03	2892089
Gm03_2932028_G_A	A/G	Gm03	2932028	Intron
Gm03_3087237_A_G	G/A	Gm03	3087237
Gm03_3164784_G_A	G/A	Gm03	3164784
Gm03_3225968_G_A	A/G	Gm03	3225968	CDS
Gm03_3334303_C_A	C/A	Gm03	3334303	Intron
Gm03_3365988_T_G	T/G	Gm03	3365988
Gm03_3497393_A_C	C/A	Gm03	3497393	CDS
Gm03_3562176_C_T	C/T	Gm03	3562176
Gm03_3618454_G_T	G/T	Gm03	3618454	Intron
Gm03_3659662_A_G	G/A	Gm03	3659662
Gm03_3828735_G_A	G/A	Gm03	3828735	Intron
Gm03_3907697_A_G	A/G	Gm03	3907697	CDS
Gm03_4468196_C_T	T/C	Gm03	4468196	CDS
Gm03_4578272_G_A	A/G	Gm03	4578272
Gm03_4665923_C_T	T/C	Gm03	4665923	Intron
Gm03_4718162_C_A	C/A	Gm03	4718162
Gm03_4782127_T_C	T/C	Gm03	4782127
Gm03_4833386_A_G	G/A	Gm03	4833386	CDS
Gm03_4901669_A_G	G/A	Gm03	4901669
Gm03_5106459_T_G	G/T	Gm03	5106459	CDS
Gm03_5165511_A_C	A/C	Gm03	5165511
Gm03_5217414_C_T	C/T	Gm03	5217414	Intron
Gm03_5297117_C_A	C/A	Gm03	5297117
Gm03_5341695_A_G	G/A	Gm03	5341695
Gm03_5451606_A_C	C/A	Gm03	5451606
Gm03_5502496_T_C	T/C	Gm03	5502496
Gm03_5733321_A_G	G/A	Gm03	5733321	CDS
Gm03_5796468_A_G	A/G	Gm03	5796468	CDS
Gm03_6459920_A_G	A/G	Gm03	6459920
Gm03_6631189_A_G	G/A	Gm03	6631189	Intron
Gm03_6844115_A_C	A/C	Gm03	6844115
Gm03_7018964_T_C	C/T	Gm03	7018964
Gm03_8003327_T_C	C/T	Gm03	8003327
Gm03_8228940_G_A	A/G	Gm03	8228940
Gm03_8434431_A_G	G/A	Gm03	8434431
Gm03_9641204_C_A	A/C	Gm03	9641204
Gm03_9789580_G_T	G/T	Gm03	9789580
Gm03_10408873_C_T	T/C	Gm03	10408873
Gm03_10552078_T_G	T/G	Gm03	10552078
Gm03_10982565_T_C	C/T	Gm03	10982565
Gm03_11396505_C_T	T/C	Gm03	11396505
Gm03_12163115_T_G	G/T	Gm03	12163115	Intron
Gm03_13015481_T_C	C/T	Gm03	13015481
Gm03_13245008_C_T	C/T	Gm03	13245008
Gm03_13435435_T_G	T/G	Gm03	13435435
Gm03_13642775_C_T	T/C	Gm03	13642775
Gm03_14228358_T_C	C/T	Gm03	14228358
Gm03_14840739_T_G	G/T	Gm03	14840739	Intron
Gm03_15615896_C_T	T/C	Gm03	15615896
Gm03_16281390_A_G	G/A	Gm03	16281390
Gm03_16612828_A_G	A/G	Gm03	16612828
Gm03_18113789_C_T	T/C	Gm03	18113789
Gm03_18254831_C_T	T/C	Gm03	18254831
Gm03_18512439_C_T	C/T	Gm03	18512439
Gm03_18889221_C_A	C/A	Gm03	18889221
Gm03_19154238_C_T	C/T	Gm03	19154238
Gm03_19787231_C_T	C/T	Gm03	19787231
Gm03_20334589_A_C	C/A	Gm03	20334589	CDS
Gm03_20637413_G_T	G/T	Gm03	20637413
Gm03_21347065_C_T	T/C	Gm03	21347065
Gm03_21918775_A_G	G/A	Gm03	21918775
Gm03_22189671_C_T	T/C	Gm03	22189671
Gm03_22259196_C_A	A/C	Gm03	22259196
Gm03_22371830_G_A	A/G	Gm03	22371830
Gm03_23324209_C_T	T/C	Gm03	23324209
Gm03_24781258_C_T	C/T	Gm03	24781258
Gm03_25027199_A_G	A/G	Gm03	25027199
Gm03_25818759_T_C	C/T	Gm03	25818759
Gm03_27021460_A_G	G/A	Gm03	27021460
Gm03_27285377_A_G	G/A	Gm03	27285377
Gm03_27566511_T_G	T/G	Gm03	27566511
Gm03_27803514_A_G	A/G	Gm03	27803514
Gm03_28015945_T_C	C/T	Gm03	28015945
Gm03_28414908_A_G	A/G	Gm03	28414908
Gm03_29074893_T_C	T/C	Gm03	29074893
Gm03_29375217_T_C	C/T	Gm03	29375217
Gm03_29628783_T_C	T/C	Gm03	29628783
Gm03_29817747_G_T	G/T	Gm03	29817747	CDS
Gm03_29952496_T_C	T/C	Gm03	29952496
Gm03_30529089_A_C	C/A	Gm03	30529089
Gm03_30809885_T_C	C/T	Gm03	30809885
Gm03_30955790_A_G	G/A	Gm03	30955790
Gm03_31711487_A_G	G/A	Gm03	31711487
Gm03_31990164_T_G	T/G	Gm03	31990164	5UTR
Gm03_32720668_C_T	C/T	Gm03	32720668
Gm03_33146650_C_T	C/T	Gm03	33146650
Gm03_33399114_A_G	A/G	Gm03	33399114
Gm03_34741364_A_G	G/A	Gm03	34741364
Gm03_34812071_A_G	A/G	Gm03	34812071
Gm03_35122599_C_T	C/T	Gm03	35122599
Gm03_35201990_G_A	G/A	Gm03	35201990
Gm03_35330372_G_T	G/T	Gm03	35330372
Gm03_35516341_C_T	C/T	Gm03	35516341	Intron
Gm03_35556758_C_T	C/T	Gm03	35556758
Gm03_35712315_A_G	G/A	Gm03	35712315
Gm03_35797299_A_G	G/A	Gm03	35797299
Gm03_35913889_T_C	C/T	Gm03	35913889	CDS
Gm03_35968599_G_A	A/G	Gm03	35968599
Gm03_36018412_T_C	C/T	Gm03	36018412
Gm03_36058927_T_C	T/C	Gm03	36058927	3UTR
Gm03_36178327_G_A	G/A	Gm03	36178327	Intron
Gm03_36386316_G_A	G/A	Gm03	36386316
Gm03_36396038_A_C	A/C	Gm03	36396038
Gm03_36438792_G_T	G/T	Gm03	36438792
Gm03_36489202_C_T	T/C	Gm03	36489202
Gm03_36634361_G_A	G/A	Gm03	36634361	CDS
Gm03_36714581_T_C	T/C	Gm03	36714581	CDS
Gm03_36816006_A_G	G/A	Gm03	36816006	Intron
Gm03_36863476_C_A	C/A	Gm03	36863476
Gm03_36969159_A_G	G/A	Gm03	36969159	Intron
Gm03_37024877_C_T	C/T	Gm03	37024877	5UTR
Gm03_37146641_T_C	T/C	Gm03	37146641
Gm03_37245981_T_C	T/C	Gm03	37245981
Gm03_37286104_T_C	T/C	Gm03	37286104
Gm03_37326508_A_G	A/G	Gm03	37326508
Gm03_37366357_C_A	C/A	Gm03	37366357	CDS
Gm03_37432542_C_A	A/C	Gm03	37432542
Gm03_37488779_G_A	A/G	Gm03	37488779
Gm03_37654429_G_T	G/T	Gm03	37654429
Gm03_37711069_G_A	A/G	Gm03	37711069
Gm03_37773419_C_T	C/T	Gm03	37773419
Gm03_37819433_T_C	T/C	Gm03	37819433
Gm03_37902930_C_T	C/T	Gm03	37902930	Intron
Gm03_37963252_A_G	A/G	Gm03	37963252
Gm03_38069022_A_G	A/G	Gm03	38069022
Gm03_38121627_T_C	C/T	Gm03	38121627
Gm03_38173815_A_C	C/A	Gm03	38173815	5UTR
Gm03_38263112_A_G	A/G	Gm03	38263112
Gm03_38415618_T_G	G/T	Gm03	38415618
Gm03_38469714_C_T	T/C	Gm03	38469714
Gm03_38526701_A_G	A/G	Gm03	38526701
Gm03_38761991_G_T	T/G	Gm03	38761991
Gm03_38862467_A_G	G/A	Gm03	38862467
Gm03_38931849_C_A	A/C	Gm03	38931849
Gm03_38976026_C_T	C/T	Gm03	38976026
Gm03_39351009_C_T	C/T	Gm03	39351009	CDS
Gm03_39491355_G_T	T/G	Gm03	39491355
Gm03_39574966_T_C	C/T	Gm03	39574966
Gm03_39623890_G_A	G/A	Gm03	39623890
Gm03_39690419_T_G	T/G	Gm03	39690419
Gm03_39796778_T_G	T/G	Gm03	39796778	Intron
Gm03_39843152_T_C	T/C	Gm03	39843152
Gm03_39915523_C_T	C/T	Gm03	39915523
Gm03_39945298_T_C	T/C	Gm03	39945298
Gm03_39998708_A_G	A/G	Gm03	39998708
Gm03_40052612_T_C	T/C	Gm03	40052612
Gm03_40115297_C_T	C/T	Gm03	40115297	Intron
Gm03_40197155_A_C	C/A	Gm03	40197155	CDS
Gm03_40270199_T_C	C/T	Gm03	40270199	CDS
Gm03_40417269_A_G	G/A	Gm03	40417269
Gm03_40600088_A_G	G/A	Gm03	40600088	Intron
Gm03_40613405_T_C	C/T	Gm03	40613405	CDS
Gm03_40663609_G_A	G/A	Gm03	40663609	3UTR
Gm03_40727780_A_G	A/G	Gm03	40727780	3UTR
Gm03_41020834_T_C	T/C	Gm03	41020834
Gm03_41135466_C_T	C/T	Gm03	41135466
Gm03_41305199_G_A	G/A	Gm03	41305199
Gm03_41443410_G_A	G/A	Gm03	41443410
Gm03_41522796_G_T	G/T	Gm03	41522796
Gm03_41570310_A_G	G/A	Gm03	41570310	Intron
Gm03_41605831_A_C	C/A	Gm03	41605831	Intron
Gm03_41739860_T_G	T/G	Gm03	41739860	CDS
Gm03_41984976_T_C	T/C	Gm03	41984976
Gm03_42148379_T_G	G/T	Gm03	42148379
Gm03_42223337_G_A	G/A	Gm03	42223337	CDS
Gm03_42308865_C_T	T/C	Gm03	42308865
Gm03_42595334_T_C	T/C	Gm03	42595334	3UTR
Gm03_43175147_G_A	G/A	Gm03	43175147
Gm03_43242012_G_T	T/G	Gm03	43242012	CDS
Gm03_43355787_C_T	C/T	Gm03	43355787	CDS
Gm03_43504459_G_A	A/G	Gm03	43504459	Intron
Gm03_43525455_A_G	G/A	Gm03	43525455	5UTR
Gm03_43599557_T_C	C/T	Gm03	43599557
Gm03_43707104_A_G	A/G	Gm03	43707104
Gm03_44019995_G_A	G/A	Gm03	44019995
Gm03_44171693_A_C	A/C	Gm03	44171693
Gm03_44475419_C_A	C/A	Gm03	44475419
Gm03_44693761_T_C	C/T	Gm03	44693761
Gm03_44920668_A_G	G/A	Gm03	44920668
Gm03_44992819_A_G	A/G	Gm03	44992819
Gm03_45217524_G_T	T/G	Gm03	45217524
Gm03_45416367_C_T	C/T	Gm03	45416367	CDS
Gm03_45488992_G_A	G/A	Gm03	45488992
Gm03_45614970_C_T	T/C	Gm03	45614970	CDS
Gm03_45668212_A_G	A/G	Gm03	45668212
Gm03_45994991_T_C	T/C	Gm03	45994991
Gm03_46055685_C_T	C/T	Gm03	46055685	Intron
Gm03_46209325_G_A	A/G	Gm03	46209325	Intron
Gm03_46214163_C_T	C/T	Gm03	46214163
Gm03_46337339_T_C	T/C	Gm03	46337339
Gm03_46380953_T_G	G/T	Gm03	46380953	Intron
Gm03_46508111_A_C	C/A	Gm03	46508111	CDS
Gm03_46592189_A_G	G/A	Gm03	46592189	CDS
Gm03_46889507_T_C	T/C	Gm03	46889507
Gm03_46998040_A_G	A/G	Gm03	46998040	Intron
Gm03_47039930_T_C	C/T	Gm03	47039930
Gm03_47106922_G_A	A/G	Gm03	47106922
Gm03_47212539_T_C	C/T	Gm03	47212539	CDS
Gm03_47320906_C_T	T/C	Gm03	47320906	CDS
Gm03_47386481_A_C	A/C	Gm03	47386481
Gm03_47440662_C_T	C/T	Gm03	47440662	Intron
Gm03_47500240_G_A	G/A	Gm03	47500240
Gm03_47591923_T_C	T/C	Gm03	47591923
Gm03_47713742_T_C	T/C	Gm03	47713742
Gm04_10805_T_C	T/C	Gm04	10805	Intron
Gm04_282832_A_G	A/G	Gm04	282832	CDS
Gm04_382134_A_G	A/G	Gm04	382134
Gm04_456406_A_G	A/G	Gm04	456406
Gm04_516796_A_G	A/G	Gm04	516796
Gm04_547510_C_T	T/C	Gm04	547510
Gm04_622489_A_G	A/G	Gm04	622489	CDS
Gm04_717646_C_T	T/C	Gm04	717646
Gm04_1126451_A_G	A/G	Gm04	1126451	CDS
Gm04_1193028_G_A	G/A	Gm04	1193028
Gm04_1272649_G_A	G/A	Gm04	1272649
Gm04_1407302_A_G	A/G	Gm04	1407302
Gm04_1499424_T_G	T/G	Gm04	1499424	5UTR
Gm04_1621110_C_A	A/C	Gm04	1621110
Gm04_1726991_G_T	G/T	Gm04	1726991	CDS
Gm04_1778735_A_G	A/G	Gm04	1778735	Intron
Gm04_1930897_T_C	T/C	Gm04	1930897
Gm04_2045637_T_C	C/T	Gm04	2045637	CDS
Gm04_2129696_T_C	C/T	Gm04	2129696
Gm04_2268644_T_C	C/T	Gm04	2268644
Gm04_2574201_T_G	G/T	Gm04	2574201
Gm04_2632511_T_G	G/T	Gm04	2632511
Gm04_2681971_T_C	C/T	Gm04	2681971	Intron
Gm04_2794768_T_C	C/T	Gm04	2794768
Gm04_2877511_T_C	C/T	Gm04	2877511
Gm04_2923894_G_A	G/A	Gm04	2923894	3UTR
Gm04_2968281_C_T	C/T	Gm04	2968281
Gm04_3077939_A_G	G/A	Gm04	3077939
Gm04_3138411_A_G	G/A	Gm04	3138411
Gm04_3291915_C_T	C/T	Gm04	3291915	CDS
Gm04_3368832_T_C	T/C	Gm04	3368832	CDS
Gm04_3487482_G_T	T/G	Gm04	3487482
Gm04_3534961_A_G	G/A	Gm04	3534961
Gm04_3682732_G_T	T/G	Gm04	3682732	Intron
Gm04_3793488_C_T	T/C	Gm04	3793488
Gm04_3845754_A_G	A/G	Gm04	3845754
Gm04_3996191_C_T	T/C	Gm04	3996191
Gm04_4054945_A_C	C/A	Gm04	4054945	CDS
Gm04_4157610_C_T	T/C	Gm04	4157610
Gm04_4217329_G_T	G/T	Gm04	4217329
Gm04_4372365_G_T	G/T	Gm04	4372365	CDS
Gm04_4497001_T_C	T/C	Gm04	4497001
Gm04_4599981_G_T	T/G	Gm04	4599981
Gm04_4841626_A_G	A/G	Gm04	4841626
Gm04_4922361_T_C	T/C	Gm04	4922361
Gm04_5034406_T_C	T/C	Gm04	5034406
Gm04_5172181_A_G	G/A	Gm04	5172181
Gm04_5279327_C_T	C/T	Gm04	5279327
Gm04_5488680_G_A	G/A	Gm04	5488680
Gm04_5537978_G_A	G/A	Gm04	5537978	Intron
Gm04_5592124_C_T	C/T	Gm04	5592124
Gm04_5659880_A_C	C/A	Gm04	5659880	Intron
Gm04_5750694_G_A	A/G	Gm04	5750694	CDS
Gm04_5950275_G_A	G/A	Gm04	5950275
Gm04_6013342_A_C	A/C	Gm04	6013342
Gm04_6341132_T_C	T/C	Gm04	6341132
Gm04_6488524_G_T	G/T	Gm04	6488524
Gm04_6643461_A_G	G/A	Gm04	6643461
Gm04_6723518_G_T	G/T	Gm04	6723518	5UTR
Gm04_6793324_G_A	G/A	Gm04	6793324	CDS
Gm04_6949955_C_A	C/A	Gm04	6949955
Gm04_7052221_A_G	G/A	Gm04	7052221
Gm04_7115824_A_G	A/G	Gm04	7115824	Intron
Gm04_7278749_G_T	T/G	Gm04	7278749	Intron
Gm04_7436164_T_C	T/C	Gm04	7436164	Intron
Gm04_7672403_A_G	G/A	Gm04	7672403
Gm04_7795928_A_G	A/G	Gm04	7795928
Gm04_7957588_G_T	G/T	Gm04	7957588	CDS
Gm04_8004029_C_A	C/A	Gm04	8004029
Gm04_8065917_C_T	C/T	Gm04	8065917
Gm04_8126739_A_G	G/A	Gm04	8126739
Gm04_8224272_G_A	A/G	Gm04	8224272	3UTR
Gm04_8317828_G_A	A/G	Gm04	8317828
Gm04_8457367_T_C	T/C	Gm04	8457367
Gm04_8493767_T_C	T/C	Gm04	8493767
Gm04_8701289_A_G	A/G	Gm04	8701289
Gm04_8760004_T_G	T/G	Gm04	8760004
Gm04_8845668_G_T	G/T	Gm04	8845668
Gm04_8937855_A_G	A/G	Gm04	8937855
Gm04_9002718_G_A	G/A	Gm04	9002718
Gm04_9099671_A_G	G/A	Gm04	9099671
Gm04_9242542_C_T	C/T	Gm04	9242542
Gm04_9334751_T_C	C/T	Gm04	9334751
Gm04_9442969_T_C	T/C	Gm04	9442969	CDS
Gm04_9464579_T_C	T/C	Gm04	9464579	Intron
Gm04_9511650_A_G	G/A	Gm04	9511650
Gm04_9553531_A_G	G/A	Gm04	9553531
Gm04_9600878_C_A	A/C	Gm04	9600878
Gm04_9713316_G_A	G/A	Gm04	9713316
Gm04_9720640_G_A	G/A	Gm04	9720640
Gm04_9824083_A_G	G/A	Gm04	9824083
Gm04_10117285_G_A	A/G	Gm04	10117285
Gm04_10868076_G_A	A/G	Gm04	10868076
Gm04_11138059_A_G	G/A	Gm04	11138059
Gm04_11433919_T_C	T/C	Gm04	11433919
Gm04_11936288_G_T	G/T	Gm04	11936288	CDS
Gm04_12216645_G_A	G/A	Gm04	12216645
Gm04_12283176_T_C	C/T	Gm04	12283176
Gm04_12410533_A_G	A/G	Gm04	12410533
Gm04_13022455_C_T	C/T	Gm04	13022455
Gm04_13284121_T_C	C/T	Gm04	13284121
Gm04_13509340_T_C	T/C	Gm04	13509340
Gm04_13968774_G_A	G/A	Gm04	13968774
Gm04_14213918_C_T	C/T	Gm04	14213918
Gm04_14549891_C_T	C/T	Gm04	14549891
Gm04_14641479_A_C	A/C	Gm04	14641479
Gm04_15048603_A_G	G/A	Gm04	15048603
Gm04_15496025_T_G	T/G	Gm04	15496025	5UTR
Gm04_16244996_G_A	G/A	Gm04	16244996
Gm04_16338974_A_G	A/G	Gm04	16338974	Intron
Gm04_16999532_T_C	T/C	Gm04	16999532
Gm04_17773168_A_G	A/G	Gm04	17773168
Gm04_18000454_A_C	A/C	Gm04	18000454
Gm04_18924971_G_T	G/T	Gm04	18924971
Gm04_19107515_A_G	A/G	Gm04	19107515
Gm04_20729591_G_A	G/A	Gm04	20729591
Gm04_20796034_A_G	A/G	Gm04	20796034
Gm04_20921247_T_C	T/C	Gm04	20921247
Gm04_23251720_T_C	T/C	Gm04	23251720
Gm04_24086337_A_G	G/A	Gm04	24086337
Gm04_24276060_G_T	G/T	Gm04	24276060
Gm04_25230364_T_C	T/C	Gm04	25230364
Gm04_26520135_C_A	A/C	Gm04	26520135
Gm04_27207244_A_G	A/G	Gm04	27207244
Gm04_28018833_G_A	G/A	Gm04	28018833
Gm04_28121297_A_G	A/G	Gm04	28121297
Gm04_30457043_A_G	A/G	Gm04	30457043
Gm04_31436577_C_A	C/A	Gm04	31436577
Gm04_32800373_C_T	C/T	Gm04	32800373	CDS
Gm04_35114568_A_C	C/A	Gm04	35114568
Gm04_36357346_T_C	T/C	Gm04	36357346
Gm04_36604337_A_G	A/G	Gm04	36604337
Gm04_37126858_A_G	A/G	Gm04	37126858
Gm04_37474521_G_T	G/T	Gm04	37474521
Gm04_37799809_T_C	T/C	Gm04	37799809
Gm04_38135736_T_G	T/G	Gm04	38135736
Gm04_38840391_A_G	G/A	Gm04	38840391
Gm04_39087487_T_C	T/C	Gm04	39087487
Gm04_39373584_G_A	G/A	Gm04	39373584
Gm04_39753174_T_C	T/C	Gm04	39753174
Gm04_40345917_C_T	C/T	Gm04	40345917
Gm04_40398866_C_T	C/T	Gm04	40398866
Gm04_40545788_G_A	G/A	Gm04	40545788
Gm04_40668983_A_C	A/C	Gm04	40668983
Gm04_40739540_G_A	G/A	Gm04	40739540
Gm04_40811025_C_A	C/A	Gm04	40811025	CDS
Gm04_40919718_T_C	T/C	Gm04	40919718	CDS
Gm04_40995323_A_G	A/G	Gm04	40995323
Gm04_41071612_A_G	G/A	Gm04	41071612
Gm04_41249369_T_C	C/T	Gm04	41249369
Gm04_41328216_A_G	A/G	Gm04	41328216
Gm04_41537794_G_A	G/A	Gm04	41537794
Gm04_41586276_G_A	G/A	Gm04	41586276
Gm04_42153936_T_C	T/C	Gm04	42153936
Gm04_42290567_T_C	T/C	Gm04	42290567
Gm04_42638631_T_C	T/C	Gm04	42638631
Gm04_42754380_A_C	A/C	Gm04	42754380
Gm04_42832910_C_T	T/C	Gm04	42832910
Gm04_42951376_G_A	G/A	Gm04	42951376
Gm04_43002324_T_G	T/G	Gm04	43002324	Intron
Gm04_43058492_T_G	G/T	Gm04	43058492
Gm04_43059665_A_C	A/C	Gm04	43059665
Gm04_43157873_A_G	A/G	Gm04	43157873
Gm04_43390997_A_C	A/C	Gm04	43390997	3UTR
Gm04_43505831_C_T	C/T	Gm04	43505831
Gm04_43645980_A_C	A/C	Gm04	43645980	CDS
Gm04_43738337_A_C	A/C	Gm04	43738337
Gm04_43800862_C_T	C/T	Gm04	43800862
Gm04_43885291_A_G	A/G	Gm04	43885291
Gm04_43966863_G_A	A/G	Gm04	43966863	Intron
Gm04_44046112_T_C	C/T	Gm04	44046112
Gm04_44114492_T_C	T/C	Gm04	44114492
Gm04_44170480_C_A	C/A	Gm04	44170480	Intron
Gm04_44220515_C_T	C/T	Gm04	44220515
Gm04_44290827_T_C	T/C	Gm04	44290827
Gm04_44383936_C_T	C/T	Gm04	44383936
Gm04_44518121_G_A	G/A	Gm04	44518121	Intron
Gm04_44611649_T_C	C/T	Gm04	44611649
Gm04_44873112_T_C	T/C	Gm04	44873112
Gm04_44924553_A_G	A/G	Gm04	44924553	CDS
Gm04_45004787_A_G	A/G	Gm04	45004787	CDS
Gm04_45093386_G_A	A/G	Gm04	45093386
Gm04_45146452_T_G	T/G	Gm04	45146452
Gm04_45221708_C_T	C/T	Gm04	45221708
Gm04_45313496_C_T	C/T	Gm04	45313496
Gm04_45440686_T_C	T/C	Gm04	45440686
Gm04_45514250_A_G	A/G	Gm04	45514250	Intron
Gm04_45613405_T_C	C/T	Gm04	45613405
Gm04_45773963_G_A	A/G	Gm04	45773963
Gm04_45999196_C_A	A/C	Gm04	45999196	CDS
Gm04_46086046_G_A	G/A	Gm04	46086046
Gm04_46215544_T_C	C/T	Gm04	46215544
Gm04_46280438_G_A	G/A	Gm04	46280438	5UTR
Gm04_46333298_A_G	A/G	Gm04	46333298
Gm04_46390533_T_C	T/C	Gm04	46390533	CDS
Gm04_46428018_A_C	A/C	Gm04	46428018
Gm04_46469835_C_A	A/C	Gm04	46469835
Gm04_46517129_C_T	C/T	Gm04	46517129
Gm04_46550218_A_G	A/G	Gm04	46550218
Gm04_46700121_A_G	A/G	Gm04	46700121	CDS
Gm04_46774083_G_A	A/G	Gm04	46774083	Intron
Gm04_46835852_A_C	C/A	Gm04	46835852	Intron
Gm04_46873023_T_G	G/T	Gm04	46873023	CDS
Gm04_46932652_T_G	T/G	Gm04	46932652
Gm04_46966383_G_A	G/A	Gm04	46966383	Intron
Gm04_47092275_T_C	T/C	Gm04	47092275
Gm04_47158138_T_C	C/T	Gm04	47158138	Intron
Gm04_47313368_T_G	G/T	Gm04	47313368
Gm04_47414790_G_A	G/A	Gm04	47414790	CDS
Gm04_47540792_T_C	C/T	Gm04	47540792
Gm04_47718975_A_C	C/A	Gm04	47718975	Intron
Gm04_47815130_T_G	T/G	Gm04	47815130	CDS
Gm04_47957714_A_C	A/C	Gm04	47957714
Gm04_47981836_T_C	T/C	Gm04	47981836	Intron
Gm04_48140577_G_A	G/A	Gm04	48140577	CDS
Gm04_48198636_G_A	A/G	Gm04	48198636
Gm04_48244118_G_A	G/A	Gm04	48244118
Gm04_48329448_G_A	G/A	Gm04	48329448	Intron
Gm04_48354680_T_C	T/C	Gm04	48354680	Intron
Gm04_48414788_T_C	T/C	Gm04	48414788
Gm04_48605014_T_G	T/G	Gm04	48605014
Gm04_48670188_A_G	A/G	Gm04	48670188
Gm04_48726831_C_T	C/T	Gm04	48726831
Gm04_48812166_A_G	A/G	Gm04	48812166
Gm04_48856621_C_T	T/C	Gm04	48856621
Gm04_48922546_A_G	A/G	Gm04	48922546
Gm04_48977363_C_T	C/T	Gm04	48977363
Gm04_49060197_T_G	G/T	Gm04	49060197
Gm05_285672_T_C	T/C	Gm05	285672
Gm05_394764_T_C	C/T	Gm05	394764
Gm05_429856_A_G	A/G	Gm05	429856
Gm05_492138_C_T	T/C	Gm05	492138	CDS
Gm05_538322_G_T	G/T	Gm05	538322
Gm05_649267_A_G	G/A	Gm05	649267
Gm05_682648_A_G	G/A	Gm05	682648	Intron
Gm05_765761_G_T	T/G	Gm05	765761
Gm05_830583_G_A	G/A	Gm05	830583	Intron
Gm05_888436_A_G	A/G	Gm05	888436
Gm05_937362_A_G	G/A	Gm05	937362	Intron
Gm05_997108_A_G	G/A	Gm05	997108
Gm05_1043092_G_T	T/G	Gm05	1043092
Gm05_1062563_A_G	A/G	Gm05	1062563
Gm05_1106905_A_G	G/A	Gm05	1106905	Intron
Gm05_1175804_G_A	A/G	Gm05	1175804	CDS
Gm05_1209782_A_G	A/G	Gm05	1209782
Gm05_1236013_A_C	C/A	Gm05	1236013	Intron
Gm05_1294282_C_T	T/C	Gm05	1294282
Gm05_1324331_C_T	C/T	Gm05	1324331	CDS
Gm05_1490457_C_T	C/T	Gm05	1490457
Gm05_1500111_G_A	A/G	Gm05	1500111	Intron
Gm05_1547102_C_T	C/T	Gm05	1547102
Gm05_1602402_C_T	C/T	Gm05	1602402	CDS
Gm05_1705841_A_G	G/A	Gm05	1705841
Gm05_1744708_G_A	G/A	Gm05	1744708	CDS
Gm05_1802095_T_C	C/T	Gm05	1802095
Gm05_1979844_C_A	A/C	Gm05	1979844
Gm05_2008838_G_T	G/T	Gm05	2008838
Gm05_2032662_C_T	C/T	Gm05	2032662
Gm05_2149226_G_A	G/A	Gm05	2149226	Intron
Gm05_2216235_A_G	A/G	Gm05	2216235
Gm05_2352061_C_T	C/T	Gm05	2352061
Gm05_2415950_G_A	G/A	Gm05	2415950
Gm05_2506820_T_G	T/G	Gm05	2506820	CDS
Gm05_2548644_C_T	C/T	Gm05	2548644	Intron
Gm05_2647363_C_T	T/C	Gm05	2647363
Gm05_2674662_T_G	G/T	Gm05	2674662
Gm05_2708074_T_C	C/T	Gm05	2708074
Gm05_2738064_T_C	T/C	Gm05	2738064
Gm05_2889929_A_G	A/G	Gm05	2889929
Gm05_2967386_A_G	A/G	Gm05	2967386	CDS
Gm05_3067539_C_T	T/C	Gm05	3067539
Gm05_3131772_G_A	A/G	Gm05	3131772	5UTR
Gm05_3284858_A_G	A/G	Gm05	3284858
Gm05_3475990_T_C	C/T	Gm05	3475990
Gm05_3505412_G_A	A/G	Gm05	3505412
Gm05_3569588_T_C	C/T	Gm05	3569588
Gm05_3664732_A_G	G/A	Gm05	3664732	Intron
Gm05_3764264_C_T	C/T	Gm05	3764264
Gm05_3859212_C_T	C/T	Gm05	3859212	CDS
Gm05_3905135_T_C	T/C	Gm05	3905135	CDS
Gm05_4037530_A_G	A/G	Gm05	4037530
Gm05_4079565_C_T	C/T	Gm05	4079565
Gm05_7107494_T_C	T/C	Gm05	7107494
Gm05_7499958_G_T	G/T	Gm05	7499958	CDS
Gm05_7542380_A_C	A/C	Gm05	7542380
Gm05_7588610_C_T	C/T	Gm05	7588610
Gm05_7628516_C_A	C/A	Gm05	7628516	Intron
Gm05_7681969_G_A	G/A	Gm05	7681969
Gm05_7714399_A_C	A/C	Gm05	7714399
Gm05_7766091_G_A	A/G	Gm05	7766091	CDS
Gm05_7842055_T_C	T/C	Gm05	7842055
Gm05_8031928_A_C	A/C	Gm05	8031928
Gm05_8074146_A_G	A/G	Gm05	8074146
Gm05_8140171_A_G	A/G	Gm05	8140171
Gm05_8295170_T_C	T/C	Gm05	8295170
Gm05_8492435_A_G	G/A	Gm05	8492435
Gm05_8525159_C_T	T/C	Gm05	8525159
Gm05_8562208_A_G	A/G	Gm05	8562208
Gm05_8597246_C_T	T/C	Gm05	8597246	Intron
Gm05_8656389_T_C	T/C	Gm05	8656389	Intron
Gm05_8695812_A_G	G/A	Gm05	8695812
Gm05_8736763_G_A	G/A	Gm05	8736763
Gm05_8956994_C_T	T/C	Gm05	8956994	CDS
Gm05_9012813_A_G	G/A	Gm05	9012813
Gm05_9097414_G_A	A/G	Gm05	9097414	CDS
Gm05_10273133_T_C	C/T	Gm05	10273133
Gm05_16220329_T_C	C/T	Gm05	16220329
Gm05_21633090_T_C	C/T	Gm05	21633090
Gm05_23799613_A_G	A/G	Gm05	23799613
Gm05_23934937_A_G	G/A	Gm05	23934937
Gm05_26685967_G_A	G/A	Gm05	26685967	Intron
Gm05_26716419_G_T	G/T	Gm05	26716419
Gm05_26773791_T_C	T/C	Gm05	26773791
Gm05_27226936_A_G	A/G	Gm05	27226936
Gm05_27342672_T_G	T/G	Gm05	27342672
Gm05_27365188_A_G	A/G	Gm05	27365188
Gm05_27460724_A_G	A/G	Gm05	27460724
Gm05_28259595_A_G	G/A	Gm05	28259595
Gm05_28734075_T_C	T/C	Gm05	28734075
Gm05_28856521_T_C	T/C	Gm05	28856521
Gm05_28880254_G_A	G/A	Gm05	28880254	CDS
Gm05_29461536_A_G	A/G	Gm05	29461536
Gm05_29489577_A_G	A/G	Gm05	29489577
Gm05_29970914_A_G	G/A	Gm05	29970914
Gm05_30172432_C_T	T/C	Gm05	30172432
Gm05_30702753_T_C	C/T	Gm05	30702753
Gm05_30753835_T_C	C/T	Gm05	30753835
Gm05_30976228_G_A	A/G	Gm05	30976228
Gm05_31100462_G_A	G/A	Gm05	31100462
Gm05_31160955_A_G	G/A	Gm05	31160955
Gm05_31274857_A_G	G/A	Gm05	31274857
Gm05_31317887_C_T	C/T	Gm05	31317887
Gm05_31334797_C_T	T/C	Gm05	31334797	CDS
Gm05_31399568_T_G	G/T	Gm05	31399568
Gm05_31454134_T_C	C/T	Gm05	31454134	Intron
Gm05_31488398_G_A	G/A	Gm05	31488398
Gm05_31553830_C_A	A/C	Gm05	31553830
Gm05_31605772_A_G	A/G	Gm05	31605772	CDS
Gm05_31662958_A_C	C/A	Gm05	31662958
Gm05_31767626_A_G	G/A	Gm05	31767626
Gm05_31827868_T_G	G/T	Gm05	31827868
Gm05_31856071_A_G	A/G	Gm05	31856071
Gm05_32130134_T_C	T/C	Gm05	32130134
Gm05_32327497_T_C	C/T	Gm05	32327497
Gm05_32361439_C_A	C/A	Gm05	32361439	Intron
Gm05_32565157_T_C	T/C	Gm05	32565157
Gm05_32654943_T_C	T/C	Gm05	32654943
Gm05_32734184_G_A	G/A	Gm05	32734184	Intron
Gm05_32980603_A_G	G/A	Gm05	32980603	CDS
Gm05_33050904_A_G	A/G	Gm05	33050904
Gm05_33075880_T_C	T/C	Gm05	33075880
Gm05_33130272_A_G	G/A	Gm05	33130272
Gm05_33176582_G_A	G/A	Gm05	33176582
Gm05_33268964_T_G	T/G	Gm05	33268964	Intron
Gm05_33472263_A_C	A/C	Gm05	33472263
Gm05_33501321_C_T	C/T	Gm05	33501321
Gm05_33618722_T_C	T/C	Gm05	33618722
Gm05_33651401_T_C	T/C	Gm05	33651401	Intron
Gm05_33737561_T_C	T/C	Gm05	33737561
Gm05_33785297_T_C	T/C	Gm05	33785297
Gm05_33843473_C_T	T/C	Gm05	33843473	CDS
Gm05_33929183_C_T	C/T	Gm05	33929183
Gm05_34002033_A_G	A/G	Gm05	34002033
Gm05_34034547_T_C	T/C	Gm05	34034547
Gm05_34081675_A_G	A/G	Gm05	34081675	Intron
Gm05_34115366_T_C	T/C	Gm05	34115366	CDS
Gm05_34190449_C_T	C/T	Gm05	34190449	Intron
Gm05_34234207_G_A	G/A	Gm05	34234207
Gm05_34294649_G_T	G/T	Gm05	34294649	CDS
Gm05_34570503_C_A	A/C	Gm05	34570503
Gm05_34620992_C_A	C/A	Gm05	34620992	Intron
Gm05_34692879_G_T	T/G	Gm05	34692879
Gm05_34734860_T_C	T/C	Gm05	34734860	CDS
Gm05_34765648_A_G	G/A	Gm05	34765648
Gm05_34801979_T_G	T/G	Gm05	34801979
Gm05_34830575_G_A	G/A	Gm05	34830575
Gm05_34887900_A_G	A/G	Gm05	34887900	CDS
Gm05_34939267_A_G	G/A	Gm05	34939267
Gm05_34976496_A_G	G/A	Gm05	34976496
Gm05_35039076_C_T	C/T	Gm05	35039076	CDS
Gm05_35103944_A_G	G/A	Gm05	35103944	Intron
Gm05_35152904_T_C	T/C	Gm05	35152904	CDS
Gm05_35196492_G_T	G/T	Gm05	35196492
Gm05_35326427_C_T	T/C	Gm05	35326427	Intron
Gm05_35368098_A_C	A/C	Gm05	35368098
Gm05_35450915_T_C	T/C	Gm05	35450915
Gm05_35518408_T_C	C/T	Gm05	35518408	Intron
Gm05_35690382_A_G	G/A	Gm05	35690382	Intron
Gm05_35724027_A_G	G/A	Gm05	35724027	Intron
Gm05_35754878_C_A	A/C	Gm05	35754878	Intron
Gm05_35788006_T_C	C/T	Gm05	35788006
Gm05_35860939_C_T	T/C	Gm05	35860939	Intron
Gm05_35992617_T_C	T/C	Gm05	35992617
Gm05_36028909_A_G	A/G	Gm05	36028909
Gm05_36055684_C_T	C/T	Gm05	36055684	CDS
Gm05_36115730_C_T	T/C	Gm05	36115730	CDS
Gm05_36190383_A_C	A/C	Gm05	36190383
Gm05_36196250_T_G	T/G	Gm05	36196250
Gm05_36393767_C_T	C/T	Gm05	36393767	Intron
Gm05_36429393_C_T	T/C	Gm05	36429393
Gm05_36465301_T_C	C/T	Gm05	36465301
Gm05_36558442_C_T	C/T	Gm05	36558442
Gm05_36626022_A_G	A/G	Gm05	36626022
Gm05_36671535_C_T	T/C	Gm05	36671535
Gm05_36749252_T_C	T/C	Gm05	36749252	Intron
Gm05_36769351_T_G	G/T	Gm05	36769351
Gm05_36849833_T_C	C/T	Gm05	36849833	Intron
Gm05_37027716_G_A	G/A	Gm05	37027716	Intron
Gm05_37043636_A_C	A/C	Gm05	37043636
Gm05_37071607_G_A	A/G	Gm05	37071607	Intron
Gm05_37115396_A_G	A/G	Gm05	37115396
Gm05_37194257_T_C	T/C	Gm05	37194257
Gm05_37260149_A_G	G/A	Gm05	37260149
Gm05_37305888_A_G	A/G	Gm05	37305888	CDS
Gm05_37409751_C_T	C/T	Gm05	37409751
Gm05_37480785_T_C	C/T	Gm05	37480785	Intron
Gm05_37592640_T_C	T/C	Gm05	37592640
Gm05_37611048_C_T	C/T	Gm05	37611048	CDS
Gm05_37650940_T_C	T/C	Gm05	37650940	CDS
Gm05_37696986_T_C	T/C	Gm05	37696986	Intron
Gm05_37744939_G_T	G/T	Gm05	37744939
Gm05_37834044_A_G	A/G	Gm05	37834044	CDS
Gm05_37848366_C_A	C/A	Gm05	37848366
Gm05_37990846_C_T	C/T	Gm05	37990846
Gm05_38036821_A_C	C/A	Gm05	38036821
Gm05_38073855_C_T	T/C	Gm05	38073855
Gm05_38098748_C_A	A/C	Gm05	38098748
Gm05_38231403_G_A	G/A	Gm05	38231403	Intron
Gm05_38259743_A_G	A/G	Gm05	38259743	CDS
Gm05_38453430_G_A	G/A	Gm05	38453430	Intron
Gm05_38457343_G_T	G/T	Gm05	38457343
Gm05_38596037_C_A	C/A	Gm05	38596037	CDS
Gm05_38636402_G_A	G/A	Gm05	38636402
Gm05_38674350_C_T	C/T	Gm05	38674350
Gm05_38703433_T_C	C/T	Gm05	38703433
Gm05_38950372_T_C	C/T	Gm05	38950372
Gm05_38995911_C_T	T/C	Gm05	38995911
Gm05_39021151_C_A	A/C	Gm05	39021151
Gm05_39054172_A_G	G/A	Gm05	39054172
Gm05_39083568_A_G	A/G	Gm05	39083568
Gm05_39273308_T_G	T/G	Gm05	39273308
Gm05_39341525_C_T	C/T	Gm05	39341525
Gm05_39374746_C_T	C/T	Gm05	39374746
Gm05_39402030_T_C	C/T	Gm05	39402030	CDS
Gm05_39643904_T_C	C/T	Gm05	39643904
Gm05_39655552_A_C	A/C	Gm05	39655552
Gm05_39858447_T_C	T/C	Gm05	39858447	CDS
Gm05_39924642_C_T	C/T	Gm05	39924642	CDS
Gm05_39995603_C_T	C/T	Gm05	39995603	CDS
Gm05_40044590_T_G	G/T	Gm05	40044590
Gm05_40147071_T_C	T/C	Gm05	40147071
Gm05_40169104_G_A	A/G	Gm05	40169104
Gm05_40299923_A_G	A/G	Gm05	40299923
Gm05_40349605_T_C	C/T	Gm05	40349605	3UTR
Gm05_40452052_G_T	G/T	Gm05	40452052
Gm05_40517408_T_C	T/C	Gm05	40517408	CDS
Gm05_40528969_T_G	T/G	Gm05	40528969
Gm05_40642754_C_A	C/A	Gm05	40642754
Gm05_40791973_A_G	G/A	Gm05	40791973
Gm05_40824886_T_C	C/T	Gm05	40824886
Gm05_40919406_C_T	T/C	Gm05	40919406	CDS
Gm05_40942868_G_A	A/G	Gm05	40942868
Gm05_41066968_A_G	A/G	Gm05	41066968
Gm05_41151290_T_C	T/C	Gm05	41151290	3UTR
Gm05_41186986_G_A	A/G	Gm05	41186986
Gm05_41240881_A_G	G/A	Gm05	41240881
Gm05_41344316_C_T	C/T	Gm05	41344316	Intron
Gm05_41394645_G_T	G/T	Gm05	41394645	5UTR
Gm05_41446899_T_C	C/T	Gm05	41446899
Gm05_41481303_T_C	C/T	Gm05	41481303	Intron
Gm05_41638179_T_C	C/T	Gm05	41638179
Gm05_41658399_C_T	T/C	Gm05	41658399
Gm05_41740936_C_T	T/C	Gm05	41740936
Gm05_41866018_G_A	A/G	Gm05	41866018	CDS
Gm06_489058_C_A	A/C	Gm06	489058
Gm06_496825_G_A	G/A	Gm06	496825	Intron
Gm06_657590_T_G	T/G	Gm06	657590
Gm06_732091_G_A	A/G	Gm06	732091
Gm06_790146_T_G	G/T	Gm06	790146	CDS
Gm06_909751_C_T	T/C	Gm06	909751	CDS
Gm06_969495_G_T	G/T	Gm06	969495	Intron
Gm06_1006528_G_A	G/A	Gm06	1006528	3UTR
Gm06_1101232_T_C	C/T	Gm06	1101232
Gm06_1216803_A_C	A/C	Gm06	1216803	Intron
Gm06_1328895_T_C	T/C	Gm06	1328895
Gm06_1387164_A_G	A/G	Gm06	1387164
Gm06_1454403_A_C	A/C	Gm06	1454403
Gm06_1514202_T_C	T/C	Gm06	1514202
Gm06_1609551_C_T	C/T	Gm06	1609551	CDS
Gm06_1655912_T_G	G/T	Gm06	1655912	CDS
Gm06_1737718_C_T	T/C	Gm06	1737718
Gm06_2086304_T_C	T/C	Gm06	2086304
Gm06_2253042_G_A	G/A	Gm06	2253042	Intron
Gm06_2325487_G_T	G/T	Gm06	2325487
Gm06_2393421_A_G	A/G	Gm06	2393421	5UTR
Gm06_2481084_A_G	A/G	Gm06	2481084	Intron
Gm06_2596995_A_G	A/G	Gm06	2596995
Gm06_2649771_A_G	A/G	Gm06	2649771
Gm06_2722611_C_T	C/T	Gm06	2722611
Gm06_2990241_A_G	A/G	Gm06	2990241	Intron
Gm06_3077486_G_A	A/G	Gm06	3077486	Intron
Gm06_3143746_T_C	T/C	Gm06	3143746
Gm06_3199735_A_G	A/G	Gm06	3199735	CDS
Gm06_3252579_T_C	T/C	Gm06	3252579
Gm06_3335673_A_G	G/A	Gm06	3335673	CDS
Gm06_3370143_T_C	T/C	Gm06	3370143	5UTR
Gm06_3608127_T_C	C/T	Gm06	3608127
Gm06_3941524_A_G	G/A	Gm06	3941524
Gm06_4124078_G_A	A/G	Gm06	4124078
Gm06_4212222_A_G	G/A	Gm06	4212222	Intron
Gm06_4302100_C_T	T/C	Gm06	4302100
Gm06_4422517_A_G	A/G	Gm06	4422517	Intron
Gm06_4578291_T_G	T/G	Gm06	4578291	Intron
Gm06_4644965_G_A	G/A	Gm06	4644965	CDS
Gm06_4820133_A_G	A/G	Gm06	4820133	CDS
Gm06_4995087_A_G	A/G	Gm06	4995087
Gm06_5058345_A_G	A/G	Gm06	5058345	CDS
Gm06_5135025_A_G	A/G	Gm06	5135025
Gm06_5196308_T_C	T/C	Gm06	5196308
Gm06_5297183_G_A	A/G	Gm06	5297183
Gm06_5318544_T_C	T/C	Gm06	5318544
Gm06_5375696_T_C	C/T	Gm06	5375696	3UTR
Gm06_5430089_T_G	T/G	Gm06	5430089	Intron
Gm06_5493202_C_T	C/T	Gm06	5493202
Gm06_5591484_T_C	T/C	Gm06	5591484
Gm06_5660542_A_G	A/G	Gm06	5660542	Intron
Gm06_5829396_G_A	A/G	Gm06	5829396	3UTR
Gm06_5847946_T_G	T/G	Gm06	5847946	Intron
Gm06_5991160_A_G	A/G	Gm06	5991160
Gm06_6094090_G_T	G/T	Gm06	6094090
Gm06_6141525_A_C	A/C	Gm06	6141525	Intron
Gm06_6209748_T_C	T/C	Gm06	6209748
Gm06_6488212_A_C	A/C	Gm06	6488212	3UTR
Gm06_6576054_G_A	A/G	Gm06	6576054
Gm06_6797764_C_T	C/T	Gm06	6797764	Intron
Gm06_6838468_A_C	A/C	Gm06	6838468
Gm06_6914278_T_C	T/C	Gm06	6914278	Intron
Gm06_7072768_A_G	A/G	Gm06	7072768	CDS
Gm06_7259462_T_C	C/T	Gm06	7259462
Gm06_7683418_G_A	A/G	Gm06	7683418	CDS
Gm06_7756576_G_A	G/A	Gm06	7756576	Intron
Gm06_7836214_T_C	T/C	Gm06	7836214	Intron
Gm06_7918219_C_T	T/C	Gm06	7918219	CDS
Gm06_8015415_G_T	T/G	Gm06	8015415
Gm06_8079300_T_C	T/C	Gm06	8079300
Gm06_8173150_A_C	A/C	Gm06	8173150	Intron
Gm06_8216151_C_T	C/T	Gm06	8216151	CDS
Gm06_8338093_G_A	G/A	Gm06	8338093
Gm06_8483050_C_T	C/T	Gm06	8483050	CDS
Gm06_8802768_C_T	C/T	Gm06	8802768
Gm06_8979504_A_G	G/A	Gm06	8979504	Intron
Gm06_9081030_C_A	C/A	Gm06	9081030	Intron
Gm06_9153377_A_G	A/G	Gm06	9153377
Gm06_9216536_A_C	A/C	Gm06	9216536	CDS
Gm06_9263869_A_C	A/C	Gm06	9263869
Gm06_9668798_T_C	T/C	Gm06	9668798
Gm06_9756999_T_C	T/C	Gm06	9756999	Intron
Gm06_10124470_T_C	T/C	Gm06	10124470	Intron
Gm06_10240897_T_C	T/C	Gm06	10240897
Gm06_10324739_T_G	T/G	Gm06	10324739
Gm06_10383065_G_A	G/A	Gm06	10383065
Gm06_10464340_G_A	G/A	Gm06	10464340
Gm06_10693310_G_A	G/A	Gm06	10693310	Intron
Gm06_10781518_T_C	T/C	Gm06	10781518
Gm06_10823424_C_T	T/C	Gm06	10823424	Intron
Gm06_10891060_T_C	T/C	Gm06	10891060
Gm06_10993554_A_G	A/G	Gm06	10993554	3UTR
Gm06_11098210_C_T	C/T	Gm06	11098210
Gm06_11165149_C_T	C/T	Gm06	11165149
Gm06_11243298_G_T	G/T	Gm06	11243298
Gm06_11333769_G_A	G/A	Gm06	11333769
Gm06_11479872_T_C	T/C	Gm06	11479872	CDS
Gm06_11659627_A_G	G/A	Gm06	11659627	Intron
Gm06_11786580_T_G	T/G	Gm06	11786580	CDS
Gm06_11844498_A_G	A/G	Gm06	11844498
Gm06_11948808_G_A	A/G	Gm06	11948808
Gm06_12129311_G_A	G/A	Gm06	12129311	Intron
Gm06_12173941_A_G	A/G	Gm06	12173941	3UTR
Gm06_12252031_C_T	C/T	Gm06	12252031
Gm06_12346248_C_T	T/C	Gm06	12346248
Gm06_12414435_G_A	G/A	Gm06	12414435
Gm06_12544455_A_G	G/A	Gm06	12544455
Gm06_12816666_A_G	A/G	Gm06	12816666
Gm06_12914255_A_G	A/G	Gm06	12914255	Intron
Gm06_12963850_T_C	C/T	Gm06	12963850	Intron
Gm06_13008773_A_G	G/A	Gm06	13008773	CDS
Gm06_13193350_G_A	A/G	Gm06	13193350
Gm06_13237698_A_G	A/G	Gm06	13237698
Gm06_13318948_A_G	G/A	Gm06	13318948	Intron
Gm06_13401987_C_T	T/C	Gm06	13401987
Gm06_13472059_A_G	A/G	Gm06	13472059	CDS
Gm06_13528200_T_C	C/T	Gm06	13528200
Gm06_13621986_A_C	C/A	Gm06	13621986
Gm06_13732043_T_C	C/T	Gm06	13732043
Gm06_13811298_C_T	T/C	Gm06	13811298	Intron
Gm06_13881657_A_G	A/G	Gm06	13881657
Gm06_14058543_A_C	C/A	Gm06	14058543
Gm06_14138713_C_A	A/C	Gm06	14138713
Gm06_14238413_A_C	C/A	Gm06	14238413	Intron
Gm06_14321140_T_C	C/T	Gm06	14321140
Gm06_14359453_T_C	C/T	Gm06	14359453	CDS
Gm06_14452528_G_A	A/G	Gm06	14452528
Gm06_14511744_T_C	C/T	Gm06	14511744	Intron
Gm06_14682231_T_C	T/C	Gm06	14682231	Intron
Gm06_14737902_A_G	G/A	Gm06	14737902
Gm06_14859364_A_C	C/A	Gm06	14859364	CDS
Gm06_14924961_T_C	T/C	Gm06	14924961
Gm06_15032691_A_G	A/G	Gm06	15032691
Gm06_15115808_C_T	C/T	Gm06	15115808
Gm06_15189169_G_T	G/T	Gm06	15189169	CDS
Gm06_15242800_T_C	C/T	Gm06	15242800	CDS
Gm06_15288970_G_A	G/A	Gm06	15288970
Gm06_15376751_G_A	A/G	Gm06	15376751
Gm06_15453344_A_G	A/G	Gm06	15453344
Gm06_15571070_T_C	C/T	Gm06	15571070
Gm06_15702934_A_G	G/A	Gm06	15702934
Gm06_15793203_T_C	C/T	Gm06	15793203
Gm06_15847484_A_C	C/A	Gm06	15847484
Gm06_15910152_A_G	A/G	Gm06	15910152
Gm06_15960829_C_A	C/A	Gm06	15960829
Gm06_16084283_C_T	T/C	Gm06	16084283
Gm06_16133328_G_A	G/A	Gm06	16133328	Intron
Gm06_16207402_T_C	T/C	Gm06	16207402	Intron
Gm06_16315206_A_G	A/G	Gm06	16315206
Gm06_16372276_T_C	T/C	Gm06	16372276
Gm06_16390152_A_G	G/A	Gm06	16390152	CDS
Gm06_16669594_G_T	G/T	Gm06	16669594
Gm06_16745340_A_G	G/A	Gm06	16745340
Gm06_16792113_T_C	T/C	Gm06	16792113
Gm06_16853739_A_C	C/A	Gm06	16853739
Gm06_16923935_T_C	C/T	Gm06	16923935
Gm06_17188046_A_G	A/G	Gm06	17188046
Gm06_17356033_G_A	G/A	Gm06	17356033
Gm06_17399306_A_C	A/C	Gm06	17399306
Gm06_17617727_G_T	G/T	Gm06	17617727
Gm06_18033759_A_G	G/A	Gm06	18033759
Gm06_18252495_T_C	C/T	Gm06	18252495
Gm06_18447419_G_A	A/G	Gm06	18447419
Gm06_18583273_A_C	C/A	Gm06	18583273
Gm06_18766611_C_T	C/T	Gm06	18766611
Gm06_19282687_A_G	G/A	Gm06	19282687
Gm06_19540686_C_T	T/C	Gm06	19540686
Gm06_20152926_T_C	C/T	Gm06	20152926
Gm06_20370075_T_C	T/C	Gm06	20370075
Gm06_20486758_C_A	A/C	Gm06	20486758	Intron
Gm06_20943239_T_C	C/T	Gm06	20943239	CDS
Gm06_21363243_A_G	A/G	Gm06	21363243
Gm06_21567013_G_A	A/G	Gm06	21567013
Gm06_22271239_C_T	T/C	Gm06	22271239
Gm06_23462870_C_T	T/C	Gm06	23462870
Gm06_24160775_C_T	T/C	Gm06	24160775
Gm06_25704938_T_C	C/T	Gm06	25704938	3UTR
Gm06_25799930_T_C	C/T	Gm06	25799930
Gm06_26933523_C_T	C/T	Gm06	26933523
Gm06_26981990_G_T	T/G	Gm06	26981990	Intron
Gm06_28315232_G_A	A/G	Gm06	28315232
Gm06_28816949_A_G	A/G	Gm06	28816949
Gm06_30260912_A_G	G/A	Gm06	30260912	Intron
Gm06_31288514_A_C	C/A	Gm06	31288514
Gm06_31863080_C_T	C/T	Gm06	31863080
Gm06_32525220_G_T	T/G	Gm06	32525220
Gm06_33615663_G_A	A/G	Gm06	33615663
Gm06_34209123_C_T	C/T	Gm06	34209123
Gm06_34966793_A_G	A/G	Gm06	34966793
Gm06_36058154_C_T	C/T	Gm06	36058154
Gm06_36128279_T_C	C/T	Gm06	36128279
Gm06_37017961_A_G	A/G	Gm06	37017961
Gm06_37364558_A_C	A/C	Gm06	37364558	Intron
Gm06_37485859_A_G	A/G	Gm06	37485859
Gm06_37732009_A_G	A/G	Gm06	37732009
Gm06_37823440_T_C	C/T	Gm06	37823440
Gm06_38232188_C_A	C/A	Gm06	38232188
Gm06_38499465_G_A	G/A	Gm06	38499465
Gm06_38703918_T_C	T/C	Gm06	38703918
Gm06_38999119_T_C	T/C	Gm06	38999119	CDS
Gm06_39421942_C_T	C/T	Gm06	39421942
Gm06_40454884_C_T	C/T	Gm06	40454884
Gm06_40671903_G_A	G/A	Gm06	40671903
Gm06_40878788_C_T	C/T	Gm06	40878788
Gm06_41268682_G_T	T/G	Gm06	41268682
Gm06_42308631_A_C	C/A	Gm06	42308631	CDS
Gm06_42515359_A_G	A/G	Gm06	42515359
Gm06_42707931_T_G	T/G	Gm06	42707931
Gm06_42883965_T_C	T/C	Gm06	42883965
Gm06_43235059_C_T	C/T	Gm06	43235059	CDS
Gm06_43432590_G_A	A/G	Gm06	43432590
Gm06_43688393_A_G	A/G	Gm06	43688393
Gm06_43980786_G_A	G/A	Gm06	43980786
Gm06_44474853_A_G	A/G	Gm06	44474853	Intron
Gm06_44964380_T_C	T/C	Gm06	44964380
Gm06_45768166_A_G	G/A	Gm06	45768166	CDS
Gm06_46186757_C_T	C/T	Gm06	46186757
Gm06_46271407_G_A	A/G	Gm06	46271407
Gm06_46321637_C_T	C/T	Gm06	46321637
Gm06_46375359_G_A	A/G	Gm06	46375359
Gm06_46425973_T_C	C/T	Gm06	46425973
Gm06_46564658_C_A	A/C	Gm06	46564658
Gm06_46677140_C_T	C/T	Gm06	46677140
Gm06_46790136_C_T	C/T	Gm06	46790136
Gm06_46905460_G_A	G/A	Gm06	46905460
Gm06_47026169_C_A	C/A	Gm06	47026169
Gm06_47063453_G_T	G/T	Gm06	47063453	CDS
Gm06_47191346_C_T	C/T	Gm06	47191346	CDS
Gm06_47238226_A_G	A/G	Gm06	47238226	CDS
Gm06_47338142_T_G	G/T	Gm06	47338142
Gm06_47402504_A_G	A/G	Gm06	47402504	5UTR
Gm06_47439414_C_T	C/T	Gm06	47439414	Intron
Gm06_47550354_A_G	A/G	Gm06	47550354
Gm06_47631544_T_C	C/T	Gm06	47631544	5UTR
Gm06_47723155_T_C	T/C	Gm06	47723155
Gm06_47764344_C_T	C/T	Gm06	47764344
Gm06_47823144_T_G	G/T	Gm06	47823144	CDS
Gm06_47918999_G_A	G/A	Gm06	47918999
Gm06_47987101_G_T	G/T	Gm06	47987101	Intron
Gm06_48037370_T_G	G/T	Gm06	48037370
Gm06_48098064_A_C	C/A	Gm06	48098064
Gm06_48144110_G_A	G/A	Gm06	48144110
Gm06_48261084_C_A	A/C	Gm06	48261084
Gm06_48528885_G_T	G/T	Gm06	48528885	CDS
Gm06_48582951_G_A	G/A	Gm06	48582951
Gm06_48699388_T_G	G/T	Gm06	48699388
Gm06_48785257_T_C	T/C	Gm06	48785257
Gm06_48829470_C_T	C/T	Gm06	48829470
Gm06_48988513_T_C	C/T	Gm06	48988513
Gm06_49106015_C_T	T/C	Gm06	49106015
Gm06_49209907_C_T	C/T	Gm06	49209907	CDS
Gm06_49330690_G_T	G/T	Gm06	49330690
Gm06_49343224_G_T	G/T	Gm06	49343224
Gm06_49511605_T_C	C/T	Gm06	49511605
Gm06_49570784_G_A	A/G	Gm06	49570784	Intron
Gm06_49643463_G_A	A/G	Gm06	49643463
Gm06_49722118_A_G	A/G	Gm06	49722118	Intron
Gm06_49792083_T_C	T/C	Gm06	49792083
Gm06_49915592_A_C	C/A	Gm06	49915592	CDS
Gm06_50038514_T_C	T/C	Gm06	50038514
Gm06_50100354_G_T	G/T	Gm06	50100354	CDS
Gm06_50143995_A_G	G/A	Gm06	50143995
Gm06_50217611_T_C	T/C	Gm06	50217611
Gm06_50261723_A_G	G/A	Gm06	50261723
Gm06_50397370_T_C	C/T	Gm06	50397370	CDS
Gm06_50453859_A_G	G/A	Gm06	50453859
Gm06_50494802_A_G	A/G	Gm06	50494802
Gm06_50593128_T_G	T/G	Gm06	50593128	Intron
Gm06_50641085_C_T	C/T	Gm06	50641085
Gm07_151038_A_C	C/A	Gm07	151038	3UTR
Gm07_185603_C_T	C/T	Gm07	185603
Gm07_260352_G_A	G/A	Gm07	260352	CDS
Gm07_308906_G_A	A/G	Gm07	308906	3UTR
Gm07_439872_A_G	G/A	Gm07	439872
Gm07_527869_G_T	T/G	Gm07	527869	Intron
Gm07_562809_G_A	G/A	Gm07	562809	CDS
Gm07_675190_G_A	G/A	Gm07	675190
Gm07_724252_T_C	T/C	Gm07	724252	CDS
Gm07_856859_T_C	C/T	Gm07	856859
Gm07_954565_G_A	G/A	Gm07	954565	Intron
Gm07_1034903_T_C	C/T	Gm07	1034903	CDS
Gm07_1119462_A_G	A/G	Gm07	1119462
Gm07_1182465_T_C	T/C	Gm07	1182465
Gm07_1246890_T_G	T/G	Gm07	1246890	Intron
Gm07_1295060_G_A	G/A	Gm07	1295060	5UTR
Gm07_1336323_A_G	A/G	Gm07	1336323	5UTR
Gm07_1382983_T_G	G/T	Gm07	1382983	Intron
Gm07_1421810_A_G	A/G	Gm07	1421810	Intron
Gm07_1534291_G_A	G/A	Gm07	1534291	Intron
Gm07_1574673_G_A	G/A	Gm07	1574673
Gm07_1630335_G_A	A/G	Gm07	1630335	5UTR
Gm07_1667919_C_T	C/T	Gm07	1667919	CDS
Gm07_1703458_G_T	G/T	Gm07	1703458	CDS
Gm07_1749529_T_C	T/C	Gm07	1749529
Gm07_1808039_G_A	G/A	Gm07	1808039
Gm07_2041455_A_C	A/C	Gm07	2041455	Intron
Gm07_2108652_G_T	G/T	Gm07	2108652
Gm07_2203449_C_T	C/T	Gm07	2203449	CDS
Gm07_2267894_G_A	G/A	Gm07	2267894	Intron
Gm07_2302804_A_G	A/G	Gm07	2302804	CDS
Gm07_2418465_A_G	A/G	Gm07	2418465
Gm07_2512664_A_G	A/G	Gm07	2512664	Intron
Gm07_2580303_T_G	T/G	Gm07	2580303	Intron
Gm07_2646409_C_T	T/C	Gm07	2646409
Gm07_2740071_G_A	A/G	Gm07	2740071
Gm07_2784908_G_A	G/A	Gm07	2784908	Intron
Gm07_2814243_A_G	G/A	Gm07	2814243
Gm07_2929896_C_T	T/C	Gm07	2929896
Gm07_3042699_C_T	T/C	Gm07	3042699	5UTR
Gm07_3143196_C_T	C/T	Gm07	3143196
Gm07_3147674_G_A	G/A	Gm07	3147674
Gm07_3281799_T_G	G/T	Gm07	3281799
Gm07_3318193_T_C	C/T	Gm07	3318193
Gm07_3390461_G_A	G/A	Gm07	3390461	CDS
Gm07_3440069_T_C	T/C	Gm07	3440069
Gm07_3726008_T_C	T/C	Gm07	3726008
Gm07_3845105_A_C	C/A	Gm07	3845105	Intron
Gm07_3953270_T_C	C/T	Gm07	3953270
Gm07_3990308_A_G	G/A	Gm07	3990308
Gm07_4201557_A_C	A/C	Gm07	4201557
Gm07_4241705_G_T	G/T	Gm07	4241705
Gm07_4297533_A_G	A/G	Gm07	4297533
Gm07_4380385_C_T	C/T	Gm07	4380385	Intron
Gm07_4487138_C_A	C/A	Gm07	4487138
Gm07_4562451_T_C	T/C	Gm07	4562451
Gm07_4639245_T_C	T/C	Gm07	4639245
Gm07_4681787_A_G	A/G	Gm07	4681787
Gm07_4837493_A_G	A/G	Gm07	4837493
Gm07_4921108_G_A	A/G	Gm07	4921108	Intron
Gm07_4968383_C_T	C/T	Gm07	4968383
Gm07_5014895_T_G	T/G	Gm07	5014895	Intron
Gm07_5097877_A_C	A/C	Gm07	5097877	Intron
Gm07_5152231_A_G	G/A	Gm07	5152231	3UTR
Gm07_5226366_C_T	T/C	Gm07	5226366	CDS
Gm07_5352313_T_C	C/T	Gm07	5352313
Gm07_5417760_T_C	T/C	Gm07	5417760	CDS
Gm07_5490895_G_T	G/T	Gm07	5490895	Intron
Gm07_5636973_T_C	T/C	Gm07	5636973
Gm07_5863012_C_A	A/C	Gm07	5863012
Gm07_5900018_A_G	G/A	Gm07	5900018	Intron
Gm07_5944283_A_G	A/G	Gm07	5944283
Gm07_5989451_C_T	T/C	Gm07	5989451	Intron
Gm07_6069607_G_A	G/A	Gm07	6069607	CDS
Gm07_6124850_C_T	C/T	Gm07	6124850
Gm07_6161800_A_G	G/A	Gm07	6161800
Gm07_6352113_T_G	G/T	Gm07	6352113
Gm07_6405598_A_G	G/A	Gm07	6405598	Intron
Gm07_6452520_T_C	T/C	Gm07	6452520
Gm07_6521175_T_C	C/T	Gm07	6521175
Gm07_6555810_T_C	C/T	Gm07	6555810
Gm07_6604493_G_A	A/G	Gm07	6604493	3UTR
Gm07_6726514_G_A	G/A	Gm07	6726514
Gm07_6781309_T_C	C/T	Gm07	6781309
Gm07_6859582_A_G	A/G	Gm07	6859582
Gm07_6947362_A_G	A/G	Gm07	6947362	CDS
Gm07_6986674_G_A	G/A	Gm07	6986674	CDS
Gm07_7032715_G_A	G/A	Gm07	7032715	CDS
Gm07_7096376_G_T	T/G	Gm07	7096376
Gm07_7160924_T_C	C/T	Gm07	7160924
Gm07_7207534_C_T	C/T	Gm07	7207534
Gm07_7284474_A_G	A/G	Gm07	7284474
Gm07_7369745_C_T	C/T	Gm07	7369745
Gm07_7489377_T_C	T/C	Gm07	7489377	CDS
Gm07_7505701_A_G	A/G	Gm07	7505701	CDS
Gm07_7579367_G_A	A/G	Gm07	7579367	Intron
Gm07_7618698_T_C	T/C	Gm07	7618698	Intron
Gm07_7666127_T_C	C/T	Gm07	7666127
Gm07_7732175_G_A	G/A	Gm07	7732175	Intron
Gm07_7812393_C_T	T/C	Gm07	7812393	Intron
Gm07_7913364_T_C	C/T	Gm07	7913364
Gm07_7950118_A_G	G/A	Gm07	7950118
Gm07_7984980_G_T	G/T	Gm07	7984980	5UTR
Gm07_8018299_A_G	A/G	Gm07	8018299
Gm07_8112122_C_T	C/T	Gm07	8112122
Gm07_8166605_T_C	C/T	Gm07	8166605
Gm07_8212204_A_G	A/G	Gm07	8212204	3UTR
Gm07_8270118_T_C	T/C	Gm07	8270118	CDS
Gm07_8327392_G_A	A/G	Gm07	8327392	Intron
Gm07_8385653_T_C	C/T	Gm07	8385653	CDS
Gm07_8419994_A_G	G/A	Gm07	8419994
Gm07_8535939_T_C	T/C	Gm07	8535939
Gm07_8591371_G_A	G/A	Gm07	8591371
Gm07_8657083_C_T	T/C	Gm07	8657083
Gm07_8698310_G_A	G/A	Gm07	8698310
Gm07_8748742_C_T	T/C	Gm07	8748742	Intron
Gm07_8887938_C_T	C/T	Gm07	8887938
Gm07_8928954_G_A	A/G	Gm07	8928954	Intron
Gm07_8966079_T_G	T/G	Gm07	8966079	CDS
Gm07_9006025_G_A	G/A	Gm07	9006025
Gm07_9057074_G_A	A/G	Gm07	9057074
Gm07_9102516_A_G	G/A	Gm07	9102516
Gm07_9267799_G_A	G/A	Gm07	9267799
Gm07_9305234_A_G	A/G	Gm07	9305234
Gm07_9402863_A_G	G/A	Gm07	9402863	Intron
Gm07_9452257_T_C	C/T	Gm07	9452257
Gm07_9535678_A_G	A/G	Gm07	9535678
Gm07_9628835_G_A	G/A	Gm07	9628835
Gm07_9684260_C_T	T/C	Gm07	9684260	Intron
Gm07_9774687_G_A	G/A	Gm07	9774687
Gm07_9800952_A_G	A/G	Gm07	9800952
Gm07_9863864_A_C	A/C	Gm07	9863864
Gm07_10009107_G_A	G/A	Gm07	10009107
Gm07_10117575_G_A	A/G	Gm07	10117575
Gm07_10193199_G_A	G/A	Gm07	10193199
Gm07_10236359_A_G	A/G	Gm07	10236359
Gm07_10403810_C_T	T/C	Gm07	10403810	Intron
Gm07_10451670_C_T	T/C	Gm07	10451670	5UTR
Gm07_10806729_G_A	A/G	Gm07	10806729
Gm07_10926994_A_G	G/A	Gm07	10926994
Gm07_10967802_C_T	T/C	Gm07	10967802
Gm07_11153441_A_G	G/A	Gm07	11153441
Gm07_11218843_C_T	C/T	Gm07	11218843	Intron
Gm07_11517990_A_G	G/A	Gm07	11517990
Gm07_11707828_T_C	C/T	Gm07	11707828
Gm07_11762657_T_C	T/C	Gm07	11762657
Gm07_11956773_T_C	T/C	Gm07	11956773
Gm07_12858110_C_A	C/A	Gm07	12858110
Gm07_14090959_A_G	G/A	Gm07	14090959
Gm07_14256111_T_C	C/T	Gm07	14256111
Gm07_14552113_T_G	G/T	Gm07	14552113
Gm07_14748407_G_T	G/T	Gm07	14748407
Gm07_14830454_T_C	C/T	Gm07	14830454
Gm07_14862607_C_T	T/C	Gm07	14862607	Intron
Gm07_14979158_T_C	C/T	Gm07	14979158
Gm07_15017830_C_T	C/T	Gm07	15017830	Intron
Gm07_15085661_G_A	G/A	Gm07	15085661
Gm07_15137575_A_G	G/A	Gm07	15137575
Gm07_15181335_A_C	C/A	Gm07	15181335
Gm07_15330002_C_A	A/C	Gm07	15330002	CDS
Gm07_15394475_T_C	T/C	Gm07	15394475	CDS
Gm07_15590266_C_T	C/T	Gm07	15590266
Gm07_15663842_T_C	C/T	Gm07	15663842
Gm07_15717199_G_T	G/T	Gm07	15717199
Gm07_15748996_T_G	T/G	Gm07	15748996
Gm07_15800472_A_G	A/G	Gm07	15800472
Gm07_15870753_C_A	C/A	Gm07	15870753	Intron
Gm07_16020670_G_T	T/G	Gm07	16020670
Gm07_16031010_C_T	T/C	Gm07	16031010
Gm07_16100034_C_T	T/C	Gm07	16100034
Gm07_16155436_G_A	A/G	Gm07	16155436
Gm07_16393117_A_G	A/G	Gm07	16393117
Gm07_16438076_A_G	A/G	Gm07	16438076
Gm07_16489886_T_C	T/C	Gm07	16489886
Gm07_16532107_A_G	A/G	Gm07	16532107	Intron
Gm07_16702758_C_T	T/C	Gm07	16702758	Intron
Gm07_16809664_A_G	A/G	Gm07	16809664
Gm07_16937302_T_C	C/T	Gm07	16937302
Gm07_16979586_C_T	T/C	Gm07	16979586
Gm07_17095590_C_T	C/T	Gm07	17095590
Gm07_17362808_A_G	G/A	Gm07	17362808	Intron
Gm07_17615932_A_G	A/G	Gm07	17615932
Gm07_18293045_C_T	C/T	Gm07	18293045
Gm07_20527016_C_T	C/T	Gm07	20527016
Gm07_21193861_G_A	A/G	Gm07	21193861
Gm07_21217603_T_C	T/C	Gm07	21217603
Gm07_22668340_A_G	G/A	Gm07	22668340
Gm07_22686796_T_C	T/C	Gm07	22686796
Gm07_23710284_A_G	A/G	Gm07	23710284
Gm07_24197913_T_G	T/G	Gm07	24197913
Gm07_24960162_C_A	C/A	Gm07	24960162
Gm07_26960074_A_G	A/G	Gm07	26960074	Intron
Gm07_27445113_A_G	A/G	Gm07	27445113
Gm07_28865848_T_C	T/C	Gm07	28865848
Gm07_30018015_T_C	C/T	Gm07	30018015
Gm07_31363791_T_C	T/C	Gm07	31363791
Gm07_32588864_T_C	T/C	Gm07	32588864
Gm07_33333813_T_C	T/C	Gm07	33333813
Gm07_34580678_G_A	G/A	Gm07	34580678
Gm07_35547398_T_C	T/C	Gm07	35547398	Intron
Gm07_35619623_G_A	G/A	Gm07	35619623
Gm07_35736677_G_A	A/G	Gm07	35736677	CDS
Gm07_35809061_C_T	T/C	Gm07	35809061
Gm07_35908169_T_C	C/T	Gm07	35908169
Gm07_35992034_T_G	G/T	Gm07	35992034
Gm07_36094482_T_G	T/G	Gm07	36094482	Intron
Gm07_36151607_T_G	T/G	Gm07	36151607
Gm07_36285014_A_G	A/G	Gm07	36285014
Gm07_36357080_T_C	C/T	Gm07	36357080	Intron
Gm07_36551753_A_G	A/G	Gm07	36551753	Intron
Gm07_36605671_C_T	C/T	Gm07	36605671
Gm07_36782624_T_G	G/T	Gm07	36782624
Gm07_36875730_T_C	C/T	Gm07	36875730
Gm07_36886320_G_T	T/G	Gm07	36886320
Gm07_36998381_T_C	T/C	Gm07	36998381
Gm07_37038775_T_C	C/T	Gm07	37038775	Intron
Gm07_37096617_A_G	G/A	Gm07	37096617	CDS
Gm07_37143613_T_C	T/C	Gm07	37143613	CDS
Gm07_37193303_C_T	C/T	Gm07	37193303
Gm07_37260926_G_A	G/A	Gm07	37260926
Gm07_37272144_G_T	G/T	Gm07	37272144	CDS
Gm07_37374894_A_C	C/A	Gm07	37374894
Gm07_37416258_G_A	G/A	Gm07	37416258
Gm07_37543006_A_G	A/G	Gm07	37543006
Gm07_37710555_C_T	C/T	Gm07	37710555
Gm07_37813869_A_G	A/G	Gm07	37813869
Gm07_37876224_T_C	C/T	Gm07	37876224
Gm07_37983142_C_A	C/A	Gm07	37983142
Gm07_38106438_A_C	A/C	Gm07	38106438
Gm07_38146847_A_C	C/A	Gm07	38146847
Gm07_38182939_A_C	A/C	Gm07	38182939
Gm07_38241521_T_C	C/T	Gm07	38241521
Gm07_38334707_G_A	A/G	Gm07	38334707
Gm07_38429072_C_T	C/T	Gm07	38429072	5UTR
Gm07_38594738_T_C	C/T	Gm07	38594738
Gm07_38631457_T_C	T/C	Gm07	38631457	CDS
Gm07_38690419_T_C	C/T	Gm07	38690419
Gm07_38991567_G_A	G/A	Gm07	38991567
Gm07_39048655_G_A	G/A	Gm07	39048655
Gm07_39160931_A_G	G/A	Gm07	39160931	CDS
Gm07_39225759_C_T	T/C	Gm07	39225759	Intron
Gm07_39819949_C_T	C/T	Gm07	39819949
Gm07_40348942_A_G	A/G	Gm07	40348942
Gm07_40447348_A_G	G/A	Gm07	40447348
Gm07_40550203_G_A	G/A	Gm07	40550203
Gm07_40621014_G_A	G/A	Gm07	40621014
Gm07_40784182_T_G	T/G	Gm07	40784182
Gm07_40945201_C_T	C/T	Gm07	40945201
Gm07_41892346_A_G	G/A	Gm07	41892346
Gm07_42102555_A_G	A/G	Gm07	42102555	CDS
Gm07_42275940_A_C	C/A	Gm07	42275940
Gm07_42377015_T_C	T/C	Gm07	42377015
Gm07_42450573_A_G	A/G	Gm07	42450573
Gm07_42514160_T_G	G/T	Gm07	42514160	CDS
Gm07_42643191_A_G	A/G	Gm07	42643191
Gm07_42694461_T_G	T/G	Gm07	42694461
Gm07_42787114_G_T	G/T	Gm07	42787114	Intron
Gm07_42851461_T_C	C/T	Gm07	42851461	CDS
Gm07_42923420_G_A	A/G	Gm07	42923420
Gm07_42963672_C_A	C/A	Gm07	42963672
Gm07_43067274_G_T	G/T	Gm07	43067274	Intron
Gm07_43182856_G_A	G/A	Gm07	43182856	CDS
Gm07_43189903_A_G	A/G	Gm07	43189903
Gm07_43506682_A_G	A/G	Gm07	43506682
Gm07_43581535_A_G	A/G	Gm07	43581535
Gm07_43803821_T_C	T/C	Gm07	43803821	CDS
Gm07_43878840_C_T	C/T	Gm07	43878840	CDS
Gm07_43946876_A_G	A/G	Gm07	43946876
Gm07_44360334_A_C	A/C	Gm07	44360334
Gm07_44451098_G_A	G/A	Gm07	44451098
Gm07_44621109_A_G	A/G	Gm07	44621109
Gm08_1187744_C_A	A/C	Gm08	1187744
Gm08_1370837_G_A	G/A	Gm08	1370837	Intron
Gm08_1504393_C_T	C/T	Gm08	1504393
Gm08_1550356_T_C	T/C	Gm08	1550356
Gm08_1622175_T_C	T/C	Gm08	1622175
Gm08_1817703_A_G	A/G	Gm08	1817703	Intron
Gm08_1882181_A_G	A/G	Gm08	1882181	Intron
Gm08_1923992_T_C	C/T	Gm08	1923992
Gm08_1970033_T_C	T/C	Gm08	1970033
Gm08_2041076_C_T	T/C	Gm08	2041076	CDS
Gm08_2119913_T_C	C/T	Gm08	2119913	Intron
Gm08_2254106_G_A	G/A	Gm08	2254106	CDS
Gm08_2288307_A_G	A/G	Gm08	2288307
Gm08_2341591_G_A	A/G	Gm08	2341591
Gm08_2394647_G_A	G/A	Gm08	2394647
Gm08_2467547_G_T	G/T	Gm08	2467547
Gm08_2547323_A_G	G/A	Gm08	2547323	Intron
Gm08_2622664_T_C	C/T	Gm08	2622664
Gm08_2671408_T_C	C/T	Gm08	2671408
Gm08_2837248_T_C	T/C	Gm08	2837248	CDS
Gm08_3018731_A_C	A/C	Gm08	3018731
Gm08_3178655_C_A	A/C	Gm08	3178655
Gm08_3272385_G_T	G/T	Gm08	3272385
Gm08_3285222_T_C	T/C	Gm08	3285222
Gm08_3369110_G_A	A/G	Gm08	3369110	CDS
Gm08_3519477_A_G	A/G	Gm08	3519477
Gm08_3600353_T_G	T/G	Gm08	3600353	Intron
Gm08_3817334_C_T	C/T	Gm08	3817334
Gm08_3985008_T_C	C/T	Gm08	3985008	Intron
Gm08_4266625_A_C	C/A	Gm08	4266625
Gm08_4667338_C_T	C/T	Gm08	4667338	CDS
Gm08_4747497_G_T	T/G	Gm08	4747497	Intron
Gm08_4873149_C_T	C/T	Gm08	4873149	Intron
Gm08_4882276_A_G	A/G	Gm08	4882276
Gm08_4959623_T_C	T/C	Gm08	4959623	Intron
Gm08_5003648_C_T	T/C	Gm08	5003648
Gm08_5082382_G_T	T/G	Gm08	5082382
Gm08_5278800_G_T	G/T	Gm08	5278800	3UTR
Gm08_5613902_A_G	G/A	Gm08	5613902
Gm08_5701842_C_T	C/T	Gm08	5701842	Intron
Gm08_6188267_T_G	T/G	Gm08	6188267	5UTR
Gm08_6964147_T_C	T/C	Gm08	6964147
Gm08_7103134_G_A	G/A	Gm08	7103134	5UTR
Gm08_7180829_T_G	T/G	Gm08	7180829	Intron
Gm08_7418586_T_C	T/C	Gm08	7418586	CDS
Gm08_7512536_C_T	T/C	Gm08	7512536	CDS
Gm08_7567751_G_A	G/A	Gm08	7567751
Gm08_7648192_A_G	G/A	Gm08	7648192
Gm08_7714968_T_C	T/C	Gm08	7714968	Intron
Gm08_7780581_G_A	G/A	Gm08	7780581	CDS
Gm08_7817865_A_G	A/G	Gm08	7817865
Gm08_7876754_T_C	T/C	Gm08	7876754
Gm08_7955652_G_A	G/A	Gm08	7955652	Intron
Gm08_7989547_G_T	G/T	Gm08	7989547	CDS
Gm08_8043785_T_C	T/C	Gm08	8043785
Gm08_8268861_A_C	A/C	Gm08	8268861
Gm08_8305965_T_C	C/T	Gm08	8305965
Gm08_8396392_A_G	G/A	Gm08	8396392	5UTR
Gm08_8483831_T_C	T/C	Gm08	8483831
Gm08_8541523_G_T	G/T	Gm08	8541523	Intron
Gm08_8577294_A_G	A/G	Gm08	8577294
Gm08_8695745_A_C	A/C	Gm08	8695745	CDS
Gm08_8803704_A_C	C/A	Gm08	8803704	Intron
Gm08_8836971_C_T	T/C	Gm08	8836971
Gm08_9029887_C_T	C/T	Gm08	9029887	CDS
Gm08_9111316_G_A	G/A	Gm08	9111316
Gm08_9179927_T_C	C/T	Gm08	9179927
Gm08_9227563_G_A	G/A	Gm08	9227563	CDS
Gm08_9339433_A_C	C/A	Gm08	9339433	CDS
Gm08_9436305_A_G	A/G	Gm08	9436305	Intron
Gm08_9484695_T_C	T/C	Gm08	9484695
Gm08_9597333_T_C	C/T	Gm08	9597333
Gm08_9634993_A_C	C/A	Gm08	9634993
Gm08_9700052_T_G	G/T	Gm08	9700052
Gm08_9741542_T_C	C/T	Gm08	9741542	Intron
Gm08_9789047_T_C	C/T	Gm08	9789047
Gm08_9848168_T_C	T/C	Gm08	9848168
Gm08_9885021_T_C	T/C	Gm08	9885021	5UTR
Gm08_9970013_G_T	T/G	Gm08	9970013	5UTR
Gm08_10048490_G_A	G/A	Gm08	10048490
Gm08_10073125_T_C	T/C	Gm08	10073125
Gm08_10116360_C_T	C/T	Gm08	10116360	5UTR
Gm08_10172600_G_A	G/A	Gm08	10172600	CDS
Gm08_10303031_C_T	T/C	Gm08	10303031	CDS
Gm08_10330658_A_C	C/A	Gm08	10330658	CDS
Gm08_10418912_C_T	C/T	Gm08	10418912
Gm08_10570097_C_T	T/C	Gm08	10570097
Gm08_10621107_C_A	A/C	Gm08	10621107
Gm08_10670190_C_T	C/T	Gm08	10670190
Gm08_10735245_T_G	G/T	Gm08	10735245
Gm08_10789902_T_C	C/T	Gm08	10789902
Gm08_10850793_C_A	C/A	Gm08	10850793	Intron
Gm08_10947242_C_T	T/C	Gm08	10947242	Intron
Gm08_11052135_C_T	C/T	Gm08	11052135
Gm08_11073425_T_G	G/T	Gm08	11073425	Intron
Gm08_11215154_C_T	C/T	Gm08	11215154	Intron
Gm08_11257840_T_C	T/C	Gm08	11257840	Intron
Gm08_11359720_A_G	A/G	Gm08	11359720
Gm08_11451417_C_T	T/C	Gm08	11451417
Gm08_11501419_A_C	C/A	Gm08	11501419
Gm08_11560988_T_C	T/C	Gm08	11560988	CDS
Gm08_11643406_C_T	C/T	Gm08	11643406
Gm08_11685418_C_T	C/T	Gm08	11685418	CDS
Gm08_11730256_T_C	T/C	Gm08	11730256	CDS
Gm08_11759489_C_T	C/T	Gm08	11759489
Gm08_11864710_G_A	G/A	Gm08	11864710	Intron
Gm08_11971416_C_T	C/T	Gm08	11971416
Gm08_12055669_A_G	A/G	Gm08	12055669
Gm08_12189320_G_A	G/A	Gm08	12189320
Gm08_12251183_T_C	T/C	Gm08	12251183
Gm08_12309919_A_G	A/G	Gm08	12309919	Intron
Gm08_12392887_C_T	C/T	Gm08	12392887
Gm08_12475844_A_C	A/C	Gm08	12475844
Gm08_12513720_C_T	C/T	Gm08	12513720
Gm08_12574842_C_A	C/A	Gm08	12574842
Gm08_12660080_C_A	C/A	Gm08	12660080
Gm08_12714510_T_C	T/C	Gm08	12714510
Gm08_12971742_G_A	G/A	Gm08	12971742	Intron
Gm08_13040141_A_G	A/G	Gm08	13040141
Gm08_13109130_A_G	A/G	Gm08	13109130
Gm08_13198471_C_T	C/T	Gm08	13198471
Gm08_13236059_C_A	C/A	Gm08	13236059
Gm08_13311178_A_G	A/G	Gm08	13311178
Gm08_13348835_C_T	C/T	Gm08	13348835
Gm08_13459269_T_G	T/G	Gm08	13459269
Gm08_13581113_A_C	A/C	Gm08	13581113
Gm08_13640846_A_G	A/G	Gm08	13640846
Gm08_13782412_C_T	C/T	Gm08	13782412
Gm08_13880758_T_C	T/C	Gm08	13880758
Gm08_13914377_A_G	A/G	Gm08	13914377
Gm08_13959439_T_C	C/T	Gm08	13959439	Intron
Gm08_14004130_G_A	G/A	Gm08	14004130
Gm08_14198186_G_T	G/T	Gm08	14198186
Gm08_14233959_A_C	C/A	Gm08	14233959
Gm08_14353179_A_C	A/C	Gm08	14353179
Gm08_14431777_C_A	C/A	Gm08	14431777	Intron
Gm08_14460902_T_C	T/C	Gm08	14460902	CDS
Gm08_14497484_C_T	C/T	Gm08	14497484
Gm08_14547171_T_C	T/C	Gm08	14547171
Gm08_14646649_A_G	A/G	Gm08	14646649
Gm08_14709181_C_A	C/A	Gm08	14709181
Gm08_14742607_A_C	A/C	Gm08	14742607
Gm08_14781850_T_C	T/C	Gm08	14781850	Intron
Gm08_14833954_G_A	G/A	Gm08	14833954
Gm08_15131577_A_G	A/G	Gm08	15131577	Intron
Gm08_15153503_G_T	G/T	Gm08	15153503
Gm08_15193841_T_C	T/C	Gm08	15193841	CDS
Gm08_15386438_A_G	A/G	Gm08	15386438
Gm08_15538275_A_C	A/C	Gm08	15538275
Gm08_15573572_T_G	T/G	Gm08	15573572
Gm08_15617476_A_G	A/G	Gm08	15617476	Intron
Gm08_15675506_A_C	C/A	Gm08	15675506
Gm08_15728680_T_C	T/C	Gm08	15728680	CDS
Gm08_15829093_T_G	T/G	Gm08	15829093
Gm08_15862930_A_C	A/C	Gm08	15862930
Gm08_15928921_A_G	A/G	Gm08	15928921
Gm08_16170136_C_A	A/C	Gm08	16170136
Gm08_16206984_A_G	G/A	Gm08	16206984	Intron
Gm08_16256510_A_C	C/A	Gm08	16256510	Intron
Gm08_16290836_T_C	T/C	Gm08	16290836	Intron
Gm08_16340916_T_G	T/G	Gm08	16340916
Gm08_16378273_G_A	G/A	Gm08	16378273
Gm08_16516580_A_G	G/A	Gm08	16516580
Gm08_16683505_C_T	C/T	Gm08	16683505
Gm08_16790002_C_A	C/A	Gm08	16790002
Gm08_16823465_A_C	A/C	Gm08	16823465	CDS
Gm08_16860906_T_C	C/T	Gm08	16860906	CDS
Gm08_16901934_C_T	C/T	Gm08	16901934
Gm08_16964379_T_C	T/C	Gm08	16964379
Gm08_17019955_C_T	C/T	Gm08	17019955
Gm08_17083426_A_G	A/G	Gm08	17083426	CDS
Gm08_17171212_G_A	G/A	Gm08	17171212
Gm08_17273651_T_C	C/T	Gm08	17273651
Gm08_17307109_T_C	C/T	Gm08	17307109	CDS
Gm08_17354374_G_T	G/T	Gm08	17354374	CDS
Gm08_17399376_A_G	A/G	Gm08	17399376	Intron
Gm08_17444010_T_G	T/G	Gm08	17444010
Gm08_17484510_T_C	T/C	Gm08	17484510
Gm08_17529249_G_T	T/G	Gm08	17529249
Gm08_17579484_C_T	T/C	Gm08	17579484	CDS
Gm08_17718826_A_G	A/G	Gm08	17718826
Gm08_17813383_C_T	C/T	Gm08	17813383	5UTR
Gm08_17928709_C_T	C/T	Gm08	17928709
Gm08_18101486_A_G	A/G	Gm08	18101486
Gm08_18177939_C_T	C/T	Gm08	18177939
Gm08_18225805_A_G	A/G	Gm08	18225805
Gm08_18282721_T_C	C/T	Gm08	18282721
Gm08_18319356_G_A	G/A	Gm08	18319356	CDS
Gm08_18379278_T_C	T/C	Gm08	18379278
Gm08_18443609_T_C	C/T	Gm08	18443609
Gm08_18550866_C_T	C/T	Gm08	18550866
Gm08_18626336_C_T	C/T	Gm08	18626336
Gm08_18714236_C_T	C/T	Gm08	18714236	CDS
Gm08_18748606_T_G	T/G	Gm08	18748606
Gm08_18909193_A_G	A/G	Gm08	18909193
Gm08_19117033_T_C	C/T	Gm08	19117033
Gm08_19162244_T_C	C/T	Gm08	19162244
Gm08_19189540_G_A	A/G	Gm08	19189540
Gm08_19226069_A_G	A/G	Gm08	19226069
Gm08_19292385_T_C	T/C	Gm08	19292385
Gm08_19414487_A_G	G/A	Gm08	19414487
Gm08_19525771_A_G	G/A	Gm08	19525771
Gm08_19635121_T_C	C/T	Gm08	19635121
Gm08_19793746_C_T	T/C	Gm08	19793746
Gm08_19835719_T_G	G/T	Gm08	19835719
Gm08_19887196_G_A	G/A	Gm08	19887196
Gm08_20123542_G_A	G/A	Gm08	20123542	CDS
Gm08_20483450_C_T	C/T	Gm08	20483450
Gm08_20536534_C_T	T/C	Gm08	20536534	Intron
Gm08_20843054_C_T	C/T	Gm08	20843054
Gm08_21170988_C_T	C/T	Gm08	21170988
Gm08_21172458_T_C	T/C	Gm08	21172458
Gm08_21362406_C_T	T/C	Gm08	21362406
Gm08_21425355_G_A	A/G	Gm08	21425355
Gm08_21443387_G_T	T/G	Gm08	21443387	CDS
Gm08_21875763_A_G	G/A	Gm08	21875763
Gm08_21933156_G_A	A/G	Gm08	21933156
Gm08_22013366_G_A	A/G	Gm08	22013366
Gm08_22123551_G_A	A/G	Gm08	22123551
Gm08_22502686_T_C	C/T	Gm08	22502686
Gm08_22530478_G_T	T/G	Gm08	22530478
Gm08_22566050_A_G	A/G	Gm08	22566050
Gm08_22622648_A_G	G/A	Gm08	22622648
Gm08_22702507_C_T	T/C	Gm08	22702507
Gm08_23245678_A_G	G/A	Gm08	23245678	Intron
Gm08_23639196_T_G	T/G	Gm08	23639196
Gm08_23691942_G_A	G/A	Gm08	23691942
Gm08_24919328_G_A	G/A	Gm08	24919328
Gm08_25219400_A_G	G/A	Gm08	25219400
Gm08_25518395_C_A	C/A	Gm08	25518395
Gm08_27721821_G_A	G/A	Gm08	27721821
Gm08_28027433_T_C	T/C	Gm08	28027433
Gm08_29497457_C_A	C/A	Gm08	29497457
Gm08_30225439_G_A	G/A	Gm08	30225439
Gm08_30750199_A_G	G/A	Gm08	30750199
Gm08_34085111_C_T	C/T	Gm08	34085111
Gm08_34506326_G_A	G/A	Gm08	34506326	Intron
Gm08_35102127_G_A	G/A	Gm08	35102127
Gm08_35467148_T_C	T/C	Gm08	35467148
Gm08_35664370_C_T	C/T	Gm08	35664370
Gm08_35856368_C_A	C/A	Gm08	35856368
Gm08_36324664_T_C	T/C	Gm08	36324664
Gm08_36540268_T_C	T/C	Gm08	36540268
Gm08_36881358_A_C	A/C	Gm08	36881358
Gm08_37464144_A_G	A/G	Gm08	37464144
Gm08_38044939_A_G	A/G	Gm08	38044939
[truncated: 3,109 more rows]
