# Supplementary material for: Association mapping of loci controlling genetic and environmental interaction of soybean flowering time under various photo-thermal conditions
Source: BMC Genomics. 2017 May 26;18:415. doi: 10.1186/s12864-017-3778-3 (PMC5446728; doi:10.1186/s12864-017-3778-3)
Supplement: Supplementary file 10 — The position of the loci and the corresponding candidate genes. (XLSX 18 kb) [file 12864_2017_3778_MOESM10_ESM.xlsx]

## Sheet: Sheet1
Table S5 The position of the loci and the corresponding candidated genes
The loci and candidated genes	Chr	Position（100Kbp）
Glyma01g41590	Gm01	530.518
Glyma01g41850	Gm01	532.526
Gm01_53278791	Gm01	532.788
Glyma01g42110	Gm01	534.46
Glyma01g42230	Gm01	535.356
Gm01_53675540	Gm01	536.755
Glyma02g12220	Gm02	104.446
Gm02_10536842	Gm02	105.368
Glyma02g13401	Gm02	117.38
Glyma02g13420	Gm02	117.51
Gm02_11998056	Gm02	119.981
Gm02_22829006	Gm02	228.29
Sat_135	Gm02	403.662
Gm03_1077329	Gm03	10.7733
Glyma03g01540	Gm03	13.3175
Glyma03g05180	Gm03	54.5
Gm03_5502496	Gm03	55.025
Gm03_36634361	Gm03	366.344
Glyma03g28740	Gm03	366.87
Glyma03g30340	Gm03	383.131
Glyma03g30460	Gm03	384.188
Gm03_38526701	Gm03	385.267
Glyma03g30910	Gm03	387.655
Gm04_4497001	Gm04	44.97
Glyma04g06100	Gm04	46.52
Glyma04g06240	Gm04	47.75
Glyma04g33110	Gm04	385.92
Glyma04g33270	Gm04	387.78
Gm04_38840391	Gm04	388.404
Glyma04g33410	Gm04	390.31
Gm04_42951376	Gm04	429.514
Glyma04g36450	Gm04	429.66
Glyma04g36620	Gm04	431.319
Glyma04g36630	Gm04	431.472
Glyma04g40090	Gm04	462.226
Glyma04g40150	Gm04	462.857
Gm04_46390533	Gm04	463.905
Glyma04g40640	Gm04	466.33
Glyma05g00880	Gm05	5.0457
Gm05_682648	Gm05	6.82648
Glyma05g02220	Gm05	16.38
Gm05_1705841	Gm05	17.0584
Glyma05g21790	Gm05	266.692
Gm05_26685967	Gm05	266.86
Glyma05g21880	Gm05	267.447
Glyma05g34030	Gm05	384.96
Gm05_38636402	Gm05	386.364
Glyma05g34280	Gm05	386.58
Glyma05g36400	Gm05	402.311
Gm05_40349605	Gm05	403.496
Glyma05g36560	Gm05	403.985
Gm06_2086304	Gm06	20.863
Glyma06g02990	Gm06	20.89
Gm06_2253042	Gm06	22.5304
Satt422	Gm06	72.2764
Glyma06g09900	Gm06	74.3209
Gm07_3143196	Gm07	31.432
Glyma07g04290	Gm07	31.5068
Gm08_11052135	Gm08	110.521
Glyma08g15610	Gm08	113.439
Glyma08g40860	Gm08	407.172
Gm08_40882335	Gm08	408.823
Gm09_2327785	Gm09	23.2779
Gm09_24238724	Gm09	242.387
Gm09_39822766	Gm09	398.228
Glyma09g33340	Gm09	398.276
Glyma09g33350	Gm09	398.415
Glyma09g37810	Gm09	433.184
Gm09_43508261	Gm09	435.083
Glyma09g38370	Gm09	437.489
Glyma10g02840	Gm10	20.3
Gm10_2317882	Gm10	23.1788
Glyma11g01640	Gm11	9.83
Glyma11g01700	Gm11	10.18
Gm11_1161553	Gm11	11.6155
Glyma11g02060	Gm11	12.7
Glyma11g02140	Gm11	13.23
Glyma11g05550	Gm11	39
Gm11_3950213	Gm11	39.5021
Glyma11g05720	Gm11	40.4
Glyma11g06300	Gm11	44.7575
Gm11_4519147	Gm11	45.1915
Glyma11g06480	Gm11	45.6863
Glyma11g06840	Gm11	48.27
Gm11_5065170	Gm11	50.6517
Gm11_6512939	Gm11	65.1294
Glyma11g09280	Gm11	65.7902
Glyma11g09400	Gm11	66.9387
Gm11_6901726	Gm11	69.0173
Satt197	Gm11	88.7948
Glyma11g12460	Gm11	89.016
Glyma11g12460	Gm11	89.02
Gm11_10847172	Gm11	108.472
Glyma11g15504	Gm11	111.41
Glyma11g15650	Gm11	113.21
Glyma11g15760	Gm11	114.25
Gm11_11572077	Gm11	115.721
Glyma11g16050	Gm11	117.22
Gm11_16492046	Gm11	164.92
Glyma11g19830	Gm11	166.03
Glyma11g20220	Gm11	170.39
Glyma11g20240	Gm11	170.682
Glyma11g20420	Gm11	172.252
Gm11_17237725	Gm11	172.377
Gm11_21023332	Gm11	210.233
Gm11_33034954	Gm11	330.35
Glyma11g31940	Gm11	332.54
Gm11_33555216	Gm11	335.552
Glyma11g34250	Gm11	361.17
Gm11_36174968	Gm11	361.75
Glyma12g07926	Gm12	55.92
Gm12_5786241	Gm12	57.8624
Glyma12g08290	Gm12	60.48
Gm12_8435100	Gm12	84.351
Gm12_13354287	Gm12	133.543
Gm12_14231203	Gm12	142.312
Glyma13g09980	Gm13	115.47
Satt586	Gm13	116.4
Glyma13g19910	Gm13	234.074
Gm13_23509779	Gm13	235.098
Glyma13g38140	Gm13	390.41
Glyma13g38251	Gm13	390.8
Gm13_39307253	Gm13	393.073
Glyma14g09231	Gm14	72.7
Gm14_7302299	Gm14	73.023
Glyma14g09340	Gm14	73.82
Gm14_44697544	Gm14	446.975
Glyma14g36100	Gm14	452.683
Glyma14g36150	Gm14	453.535
Gm14_45457682	Gm14	454.577
Gm14_49107190	Gm14	491.072
Glyma14g40450	Gm14	493.82
Gm15_1265753	Gm15	12.6575
Glyma15g02030	Gm15	13.4814
Glyma15g02040	Gm15	13.6915
Gm15_13098003	Gm15	130.98
Gm15_25411335	Gm15	254.113
Gm15_35867161	Gm15	358.672
Satt452	Gm15	389.232
Gm15_45004801	Gm15	450.048
Gm16_5773005	Gm16	57.73
SSRFT	Gm16	307.416
Glyma16g26660(GmFT2a)	Gm16	307.44
Gm16_30766209	Gm16	307.662
Glyma16g26690(GmFT2b)	Gm16	307.82
Glyma16g32540	Gm16	356.8
Gm16_35700223	Gm16	357.002
Glyma16g32550	Gm16	357.17
Glyma16g32610	Gm16	357.81
Glyma17g33480	Gm17	373.801
Gm17_37574384	Gm17	375.744
Gm17_41063513	Gm17	410.635
Glyma17g37580	Gm17	413.017
Glyma18g05330	Gm18	40.71
Gm18_4324818	Gm18	43.2482
Glyma18g05916	Gm18	45.53
Glyma18g05963	Gm18	45.81
Gm18_34401760	Gm18	344.018
Gm18_36929655	Gm18	369.297
Satt564	Gm18	476.178
Glyma18g39740	Gm18	478.25
Glyma18g39771	Gm18	478.92
Gm18_57126096	Gm18	571.261
Gm19_5195925	Gm19	51.9592
Glyma19g05170	Gm19	54.8236
Gm19_35449676	Gm19	354.497
Glyma19g28250	Gm19	356.382
Glyma19g31720	Gm19	395.23
Gm19_39723056	Gm19	397.231
Glyma19g31960	Gm19	397.349
sat_113	Gm19	421.103
Glyma19g34550	Gm19	421.45
Glyma19g34740	Gm19	423.45
Satt664	Gm19	461.097
Glyma19g39460	Gm19	461.25
Glyma19g40090	Gm19	465.5
Gm19_46761039	Gm19	467.61
Glyma19g40640	Gm19	470
Satt229	Gm19	470.491
Glyma19g40970	Gm19	472.65
Glyma19g40980	Gm19	472.79
Gm19_47514601	Gm19	475.146
Glyma19g41210(E3)	Gm19	475.16
Glyma19g41261	Gm19	475.72
Glyma19g44310	Gm19	497.778
Gm19_49786000	Gm19	497.86
Glyma19g44670	Gm19	500.327
Glyma20g01610	Gm20	11.25
Satt571	Gm20	12.9181
Glyma20g01760	Gm20	12.94
Gm20_3880320	Gm20	38.8032
Glyma20g03988	Gm20	40
Glyma20g28670	Gm20	375.912
Gm20_37857633	Gm20	378.576
Glyma20g29210	Gm20	381.219
Glyma20g29250	Gm20	381.6
Gm20_43146832	Gm20	431.468	3.34168
Glyma20g35020	Gm20	433.23
Glyma20g35220(GmCRY2c)	Gm20	434.81
Glyma20g35910	Gm20	441.07
Gm20_44260228	Gm20	442.602
Chr: chromosome
* The significated loci were bolded,and the position of the candicated flowering genes were also listed
